# Supplementary material for: Stepwise Evolution and Exceptional Conservation of ORF1a/b Overlap in Coronaviruses
Source: Mol Biol Evol. 2021 Sep 10;38(12):5678–84. doi: 10.1093/molbev/msab265 (PMC8499926; doi:10.1093/molbev/msab265)
Supplement: msab265_Supplementary_Data [file msab265_supplementary_data.zip]

Archive with 2 entries (2 files):
- figS1.pdf
- Table S1.xlsx
