# Supplementary material for: Stepwise Evolution and Exceptional Conservation of ORF1a/b Overlap in Coronaviruses
Source: Mol Biol Evol. 2021 Sep 10;38(12):5678–84. doi: 10.1093/molbev/msab265 (PMC8499926; doi:10.1093/molbev/msab265)
Supplement: msab265_Supplementary_Data [file msab265_supplementary_data.zip › Table S1.xlsx]

## Sheet: Sheet1
Table S1. Genome sequences used in this study in the Coronaviridae family from NCBI Taxonomy (https://www.ncbi.nlm.nih.gov/Taxonomy/Browser/wwwtax.cgi?mode=Info&id=2499399&lvl=3&lin=f&keep=1&srchmode=1&unlock, last accessed May 5, 2020).
Accession	Region of overlap	Overlap length	Genus/subgenus	ORF1b first 13–14 aa	ORF1b first 39–42 nt
MK032690.1	TTTAAACGAGTACGGGGCTCTAGTGCAGCTCGACTAG	31	Alphacoronavirus	RVRGS-S-A-ARLEPC	CGAGTACGGGGCTCT---AGT---GCA---GCTCGACTAGAGCCCTGT
DQ445911.1	TTTAAACGAGCAAGGGGTTCTAGTGCAGCTCGACTAG	31	Alphacoronavirus	RARGS-S-A-ARLEPC	CGAGCAAGGGGTTCT---AGT---GCA---GCTCGACTAGAACCCTGT
AY567487.2	TTTAAACGAGCAAGGGGTTCTAGTGCAGCTCGACTAG	31	Alphacoronavirus	RARGS-S-A-ARLEPC	CGAGCAAGGGGTTCT---AGT---GCA---GCTCGACTAGAACCCTGC
CS124012.1	TTTAAACGAGCAAGGGGTTCTAGTGCAGCTCGACTAG	31	Alphacoronavirus	RARGS-S-A-ARLEPC	CGAGCAAGGGGTTCT---AGT---GCA---GCTCGACTAGAACCCTGC
DJ009246.1	TTTAAACGAGCAAGGGGTTCTAGTGCAGCTCGACTAG	31	Alphacoronavirus	RARGS-S-A-ARLEPC	CGAGCAAGGGGTTCT---AGT---GCA---GCTCGACTAGAACCCTGC
JQ765566.1	TTTAAACGAGCAAGGGGTTCTAGTGCAGCTCGACTAG	31	Alphacoronavirus	RARGS-S-A-ARLEPC	CGAGCAAGGGGTTCT---AGT---GCA---GCTCGACTAGAACCCTGT
JQ765567.1	TTTAAACGAGCAAGGGGTTCTAGTGCAGCTCGACTAG	31	Alphacoronavirus	RARGS-S-A-ARLEPC	CGAGCAAGGGGTTCT---AGT---GCA---GCTCGACTAGAACCCTGT
JQ765568.1	TTTAAACGAGCAAGGGGTTCTAGTGCAGCTCGACTAG	31	Alphacoronavirus	RARGS-S-A-ARLEPC	CGAGCAAGGGGTTCT---AGT---GCA---GCTCGACTAGAACCCTGT
JQ765571.1	TTTAAACGAGCAAGGGGTTCTAGTGCAGCTCGACTAG	31	Alphacoronavirus	RARGS-S-A-ARLEPC	CGAGCAAGGGGTTCT---AGT---GCA---GCTCGACTAGAACCCTGT
JQ765572.1	TTTAAACGAGCAAGGGGTTCTAGTGCAGCTCGACTAG	31	Alphacoronavirus	RARGS-S-A-ARLEPC	CGAGCAAGGGGTTCT---AGT---GCA---GCTCGACTAGAACCCTGT
JQ765573.1	TTTAAACGAGCAAGGGGTTCTAGTGCAGCTCGACTAG	31	Alphacoronavirus	RARGS-S-A-ARLEPC	CGAGCAAGGGGTTCT---AGT---GCA---GCTCGACTAGAACCCTGT
JQ765574.1	TTTAAACGAGCAAGGGGTTCTAGTGCAGCTCGACTAG	31	Alphacoronavirus	RARGS-S-A-ARLEPC	CGAGCAAGGGGTTCT---AGT---GCA---GCTCGACTAGAACCCTGT
JQ765575.1	TTTAAACGAGCAAGGGGTTCTAGTGCAGCTCGACTAG	31	Alphacoronavirus	RARGS-S-A-ARLEPC	CGAGCAAGGGGTTCT---AGT---GCA---GCTCGACTAGAACCCTGT
JQ900255.1	TTTAAACGAGCAAGGGGTTCTAGTGCAGCTCGACTAG	31	Alphacoronavirus	RARGS-S-A-ARLEPC	CGAGCAAGGGGTTCT---AGT---GCA---GCTCGACTAGAACCCTGT
JQ900259.1	TTTAAACGAGCAAGGGGTTCTAGTGCAGCTCGACTAG	31	Alphacoronavirus	RARGS-S-A-ARLEPC	CGAGCAAGGGGTTCT---AGT---GCA---GCTCGACTAGAACCCTGT
JQ900260.1	TTTAAACGAGCAAGGGGTTCTAGTGCAGCTCGACTAG	31	Alphacoronavirus	RARGS-S-A-ARLEPC	CGAGCAAGGGGTTCT---AGT---GCA---GCTCGACTAGAACCCTGT
JX504050.1	TTTAAACGAGCAAGGGGTTCTAGTGCAGCTCGACTAG	31	Alphacoronavirus	RARGS-S-A-ARLEPC	CGAGCAAGGGGTTCT---AGT---GCA---GCTCGACTAGAACCCTGT
KF530104.1	TTTAAACGAGCAAGGGGTTCTAGTGCAGCTCGACTAG	31	Alphacoronavirus	RARGS-S-A-ARLEPC	CGAGCAAGGGGTTCT---AGT---GCA---GCTCGACTAGAACCCTGT
KF530107.1	TTTAAACGAGCAAGGGGTTCTAGTGCAGCTCGACTAG	31	Alphacoronavirus	RARGS-S-A-ARLEPC	CGAGCAAGGGGTTCT---AGT---GCA---GCTCGACTAGAACCCTGT
KF530108.1	TTTAAACGAGCAAGGGGTTCTAGTGCAGCTCGACTAG	31	Alphacoronavirus	RARGS-S-A-ARLEPC	CGAGCAAGGGGTTCT---AGT---GCA---GCTCGACTAGAACCCTGT
KF530109.1	TTTAAACGAGCAAGGGGTTCTAGTGCAGCTCGACTAG	31	Alphacoronavirus	RARGS-S-A-ARLEPC	CGAGCAAGGGGTTCT---AGT---GCA---GCTCGACTAGAACCCTGT
KF530111.1	TTTAAACGAGCAAGGGGTTCTAGTGCAGCTCGACTAG	31	Alphacoronavirus	RARGS-S-A-ARLEPC	CGAGCAAGGGGTTCT---AGT---GCA---GCTCGACTAGAACCCTGC
KF530113.1	TTTAAACGAGCAAGGGGTTCTAGTGCAGCTCGACTAG	31	Alphacoronavirus	RARGS-S-A-ARLEPC	CGAGCAAGGGGTTCT---AGT---GCA---GCTCGACTAGAACCCTGT
KF530114.1	TTTAAACGAGCAAGGGGTTCTAGTGCAGCTCGACTAG	31	Alphacoronavirus	RARGS-S-A-ARLEPC	CGAGCAAGGGGTTCT---AGT---GCA---GCTCGACTAGAACCCTGT
KT266906.1	TTTAAACGAGCAAGGGGTTCTAGTGCAGCTCGACTAG	31	Alphacoronavirus	RARGS-S-A-ARLEPC	CGAGCAAGGGGTTCT---AGT---GCA---GCTCGACTAGAACCCTGT
KT381875.1	TTTAAACGAGCAAGGGGTTCTAGTGCAGCTCGACTAG	31	Alphacoronavirus	RARGS-S-A-ARLEPC	CGAGCAAGGGGTTCT---AGT---GCA---GCTCGACTAGAACCCTGT
KU521535.1	TTTAAACGAGCAAGGGGTTCTAGTGCAGCTCGACTAG	31	Alphacoronavirus	RARGS-S-A-ARLEPC	CGAGCAAGGGGTTCT---AGT---GCA---GCTCGACTAGAACCCTGT
KX179500.1	TTTAAACGAGCAAGGGGTTCTAGTGCAGCTCGACTAG	31	Alphacoronavirus	RARGS-S-A-ARLEPC	CGAGCAAGGGGTTCT---AGT---GCA---GCTCGACTAGAACCCTGT
KY554967.1	TTTAAACGAGCAAGGGGTTCTAGTGCAGCTCGACTAG	31	Alphacoronavirus	RARGS-S-A-ARLEPC	CGAGCAAGGGGTTCT---AGT---GCA---GCTCGACTAGAACCCTGT
KY554968.1	TTTAAACGAGCAAGGGGTTCTAGTGCAGCTCGACTAG	31	Alphacoronavirus	RARGS-S-A-ARLEPC	CGAGCAAGGGGTTCT---AGT---GCA---GCTCGACTAGAACCCTGT
KY554969.1	TTTAAACGAGCAAGGGGTTCTAGTGCAGCTCGACTAG	31	Alphacoronavirus	RARGS-S-A-ARLEPC	CGAGCAAGGGGTTCT---AGT---GCA---GCTCGACTAGAACCCTGT
KY554970.1	TTTAAACGAGCAAGGGGTTCTAGTGCAGCTCGACTAG	31	Alphacoronavirus	RARGS-S-A-ARLEPC	CGAGCAAGGGGTTCT---AGT---GCA---GCTCGACTAGAACCCTGT
KY554971.1	TTTAAACGAGCAAGGGGTTCTAGTGCAGCTCGACTAG	31	Alphacoronavirus	RARGS-S-A-ARLEPC	CGAGCAAGGGGTTCT---AGT---GCA---GCTCGACTAGAACCCTGT
KY674915.1	TTTAAACGAGCAAGGGGTTCTAGTGCAGCTCGACTAG	31	Alphacoronavirus	RARGS-S-A-ARLEPC	CGAGCAAGGGGTTCT---AGT---GCA---GCTCGACTAGAACCCTGT
KY674916.1	TTTAAACGAGCAAGGGGTTCTAGTGCAGCTCGACTAG	31	Alphacoronavirus	RARGS-S-A-ARLEPC	CGAGCAAGGGGTTCT---AGT---GCA---GCTCGACTAGAACCCTGT
KY829118.1	TTTAAACGAGCAAGGGGTTCTAGTGCAGCTCGACTAG	31	Alphacoronavirus	RARGS-S-A-ARLEPC	CGAGCAAGGGGTTCT---AGT---GCA---GCTCGACTAGAACCCTGT
KY983586.1	TTTAAACGAGCAAGGGGTTCTAGTGCAGCTCGACTAG	31	Alphacoronavirus	RARGS-S-A-ARLEPC	CGAGCAAGGGGTTCT---AGT---GCA---GCTCGACTAGAACCCTGT
MG772808.1	TTTAAACGAGCAAGGGGTTCTAGTGCAGCTCGACTAG	31	Alphacoronavirus	RARGS-S-A-ARLEPC	CGAGCAAGGGGTTCT---AGT---GCA---GCTCGACTAGAACCCTGT
MK334043.1	TTTAAACGAGCAAGGGGTTCTAGTGCAGCTCGACTAG	31	Alphacoronavirus	RARGS-S-A-ARLEPC	CGAGCAAGGGGTTCT---AGT---GCA---GCTCGACTAGAACCCTGT
MK334044.1	TTTAAACGAGCAAGGGGTTCTAGTGCAGCTCGACTAG	31	Alphacoronavirus	RARGS-S-A-ARLEPC	CGAGCAAGGGGTTCT---AGT---GCA---GCTCGACTAGAACCCTGT
MK334045.1	TTTAAACGAGCAAGGGGTTCTAGTGCAGCTCGACTAG	31	Alphacoronavirus	RARGS-S-A-ARLEPC	CGAGCAAGGGGTTCT---AGT---GCA---GCTCGACTAGAACCCTGT
MN026166.1	TTTAAACGAGCAAGGGGTTCTAGTGCAGCTCGACTAG	31	Alphacoronavirus	RARGS-S-A-ARLEPC	CGAGCAAGGGGTTCT---AGT---GCA---GCTCGACTAGAACCCTGT
MN306018.1	TTTAAACGAGCAAGGGGTTCTAGTGCAGCTCGACTAG	31	Alphacoronavirus	RARGS-S-A-ARLEPC	CGAGCAAGGGGTTCT---AGT---GCA---GCTCGACTAGAACCCTGT
NC_005831.2	TTTAAACGAGCAAGGGGTTCTAGTGCAGCTCGACTAG	31	Alphacoronavirus	RARGS-S-A-ARLEPC	CGAGCAAGGGGTTCT---AGT---GCA---GCTCGACTAGAACCCTGC
AY518894.1	TTTAAACGAGCAAGGGGTTCTAGTGCAGCTCGACTAG	31	Alphacoronavirus	RARGS-S-A-ARLEPC	CGAGCAAGGGGTTCT---AGT---GCA---GCTCGACTAGAACCCTGT
DQ445912.1	TTTAAACGAGCAAGGGGTTCTAGTGCAGCTCGACTAG	31	Alphacoronavirus	RARGS-S-A-ARLEPC	CGAGCAAGGGGTTCT---AGT---GCA---GCTCGACTAGAACCCTGT
JQ765563.1	TTTAAACGAGCAAGGGGTTCTAGTGCAGCTCGACTAG	31	Alphacoronavirus	RARGS-S-A-ARLEPC	CGAGCAAGGGGTTCT---AGT---GCA---GCTCGACTAGAACCCTGT
JQ765564.1	TTTAAACGAGCAAGGGGTTCTAGTGCAGCTCGACTAG	31	Alphacoronavirus	RARGS-S-A-ARLEPC	CGAGCAAGGGGTTCT---AGT---GCA---GCTCGACTAGAACCCTGT
JQ765565.1	TTTAAACGAGCAAGGGGTTCTAGTGCAGCTCGACTAG	31	Alphacoronavirus	RARGS-S-A-ARLEPC	CGAGCAAGGGGTTCT---AGT---GCA---GCTCGACTAGAACCCTGT
JQ765569.1	TTTAAACGAGCAAGGGGTTCTAGTGCAGCTCGACTAG	31	Alphacoronavirus	RARGS-S-A-ARLEPC	CGAGCAAGGGGTTCT---AGT---GCA---GCTCGACTAGAACCCTGT
JQ765570.1	TTTAAACGAGCAAGGGGTTCTAGTGCAGCTCGACTAG	31	Alphacoronavirus	RARGS-S-A-ARLEPC	CGAGCAAGGGGTTCT---AGT---GCA---GCTCGACTAGAACCCTGT
JQ900256.1	TTTAAACGAGCAAGGGGTTCTAGTGCAGCTCGACTAG	31	Alphacoronavirus	RARGS-S-A-ARLEPC	CGAGCAAGGGGTTCT---AGT---GCA---GCTCGACTAGAACCCTGT
JQ900257.1	TTTAAACGAGCAAGGGGTTCTAGTGCAGCTCGACTAG	31	Alphacoronavirus	RARGS-S-A-ARLEPC	CGAGCAAGGGGTTCT---AGT---GCA---GCTCGACTAGAACCCTGT
JX104161.1	TTTAAACGAGCAAGGGGTTCTAGTGCAGCTCGACTAG	31	Alphacoronavirus	RARGS-S-A-ARLEPC	CGAGCAAGGGGTTCT---AGT---GCA---GCTCGACTAGAACCCTGT
JX524171.1	TTTAAACGAGCAAGGGGTTCTAGTGCAGCTCGACTAG	31	Alphacoronavirus	RARGS-S-A-ARLEPC	CGAGCAAGGGGTTCT---AGT---GCA---GCTCGACTAGAACCCTGT
KF530105.1	TTTAAACGAGCAAGGGGTTCTAGTGCAGCTCGACTAG	31	Alphacoronavirus	RARGS-S-A-ARLEPC	CGAGCAAGGGGTTCT---AGT---GCA---GCTCGACTAGAACCCTGT
KF530106.1	TTTAAACGAGCAAGGGGTTCTAGTGCAGCTCGACTAG	31	Alphacoronavirus	RARGS-S-A-ARLEPC	CGAGCAAGGGGTTCT---AGT---GCA---GCTCGACTAGAACCCTGT
KF530110.1	TTTAAACGAGCAAGGGGTTCTAGTGCAGCTCGACTAG	31	Alphacoronavirus	RARGS-S-A-ARLEPC	CGAGCAAGGGGTTCT---AGT---GCA---GCTCGACTAGAACCCTGT
KF530112.1	TTTAAACGAGCAAGGGGTTCTAGTGCAGCTCGACTAG	31	Alphacoronavirus	RARGS-S-A-ARLEPC	CGAGCAAGGGGTTCT---AGT---GCA---GCTCGACTAGAACCCTGT
MG428699.1	TTTAAACGAGCAAGGGGTTCTAGTGCAGCTCGACTAG	31	Alphacoronavirus	RARGS-S-A-ARLEPC	CGAGCAAGGGGTTCT---AGT---GCA---GCTCGACTAGAACCCTGT
MG428700.1	TTTAAACGAGCAAGGGGTTCTAGTGCAGCTCGACTAG	31	Alphacoronavirus	RARGS-S-A-ARLEPC	CGAGCAAGGGGTTCT---AGT---GCA---GCTCGACTAGAACCCTGT
MG428701.1	TTTAAACGAGCAAGGGGTTCTAGTGCAGCTCGACTAG	31	Alphacoronavirus	RARGS-S-A-ARLEPC	CGAGCAAGGGGTTCT---AGT---GCA---GCTCGACTAGAACCCTGT
MG428702.1	TTTAAACGAGCAAGGGGTTCTAGTGCAGCTCGACTAG	31	Alphacoronavirus	RARGS-S-A-ARLEPC	CGAGCAAGGGGTTCT---AGT---GCA---GCTCGACTAGAACCCTGT
MG428703.1	TTTAAACGAGCAAGGGGTTCTAGTGCAGCTCGACTAG	31	Alphacoronavirus	RARGS-S-A-ARLEPC	CGAGCAAGGGGTTCT---AGT---GCA---GCTCGACTAGAACCCTGT
MG428704.1	TTTAAACGAGCAAGGGGTTCTAGTGCAGCTCGACTAG	31	Alphacoronavirus	RARGS-S-A-ARLEPC	CGAGCAAGGGGTTCT---AGT---GCA---GCTCGACTAGAACCCTGT
MG428705.1	TTTAAACGAGCAAGGGGTTCTAGTGCAGCTCGACTAG	31	Alphacoronavirus	RARGS-S-A-ARLEPC	CGAGCAAGGGGTTCT---AGT---GCA---GCTCGACTAGAACCCTGT
MG428706.1	TTTAAACGAGCAAGGGGTTCTAGTGCAGCTCGACTAG	31	Alphacoronavirus	RARGS-S-A-ARLEPC	CGAGCAAGGGGTTCT---AGT---GCA---GCTCGACTAGAACCCTGT
MG428707.1	TTTAAACGAGCAAGGGGTTCTAGTGCAGCTCGACTAG	31	Alphacoronavirus	RARGS-S-A-ARLEPC	CGAGCAAGGGGTTCT---AGT---GCA---GCTCGACTAGAACCCTGT
MK334046.1	TTTAAACGAGCAAGGGGTTCTAGTGCAGCTCGACTAG	31	Alphacoronavirus	RARGS-S-A-ARLEPC	CGAGCAAGGGGTTCT---AGT---GCA---GCTCGACTAGAACCCTGT
MK334047.1	TTTAAACGAGCAAGGGGTTCTAGTGCAGCTCGACTAG	31	Alphacoronavirus	RARGS-S-A-ARLEPC	CGAGCAAGGGGTTCT---AGT---GCA---GCTCGACTAGAACCCTGT
MN306040.1	TTTAAACGAGCAAGGGGTTCTAGTGCAGCTCGACTAG	31	Alphacoronavirus	RARGS-S-A-ARLEPC	CGAGCAAGGGGTTCT---AGT---GCA---GCTCGACTAGAACCCTGT
MH004417.1	TTTAAACGAGTACGGGGCTCTAGTGCAGCTCGACTAG	31	Alphacoronavirus	RVRGS-S-A-ARLEPC	CGAGTACGGGGCTCT---AGT---GCA---GCTCGACTAGAGCCCTGT
MH004418.1	TTTAAACGAGTACGGGGCTCTAGTGCAGCTCGACTAG	31	Alphacoronavirus	RVRGS-S-A-ARLEPC	CGAGTACGGGGCTCT---AGT---GCA---GCTCGACTAGAGCCCTGT
MH581489.1	TTTAAACGAGTACGGGGCTCTAGTGCAGCTCGACTAG	31	Alphacoronavirus	RVRGS-S-A-ARLEPC	CGAGTACGGGGCTCT---AGT---GCA---GCTCGACTAGAGCCCTGT
MH726394.1	TTTAAACGAGTACGGGGCTCTAGTGCAGCTCGACTAG	31	Alphacoronavirus	RVRGS-S-A-ARLEPC	CGAGTACGGGGCTCT---AGT---GCA---GCTCGACTAGAGCCCTGT
LC022792.1	TTTAAACGAGTACGGGGCTCTAGTGCAGCTCGACTAG	31	Alphacoronavirus	RVRGS-S-A-ARLEPC	CGAGTACGGGGCTCT---AGT---GCA---GCTCGACTAGAGCCCTGT
LC063828.1	TTTAAACGAGTACGGGGCTCTAGTGCAGCTCGACTAG	31	Alphacoronavirus	RVRGS-S-A-ARLEPC	CGAGTACGGGGCTCT---AGT---GCA---GCTCGACTAGAGCCCTGT
KT941120.1	TTTAAACGAGTACGGGGCTCTAGTGCAGCTCGACTAG	31	Alphacoronavirus	RVRGS-S-A-ARLEPC	CGAGTACGGGGCTCT---AGT---GCA---GCTCGACTAGAGCCCTGT
KU558701.1	TTTAAACGAGTACGGGGCTCTAGTGCAGCTCGACTAG	31	Alphacoronavirus	RVRGS-S-A-ARLEPC	CGAGTACGGGGCTCT---AGT---GCA---GCTCGACTAGAGCCCTGT
KY929405.1	TTTAAACGAGTACGGGGCTCTAGTGCAGCTCGACTAG	31	Alphacoronavirus	RVRGS-S-A-ARLEPC	CGAGTACGGGGCTCT---AGT---GCA---GCTCGACTAGAGCCCTGT
KY929406.1	TTTAAACGAGTACGGGGCTCTAGTGCAGCTCGACTAG	31	Alphacoronavirus	RVRGS-S-A-ARLEPC	CGAGTACGGGGCTCT---AGT---GCA---GCTCGACTAGAGCCCTGT
MG837011.1	TTTAAACGAGTACGGGGCTCTAGTGCAGCTCGACTAG	31	Alphacoronavirus	RVRGS-S-A-ARLEPC	CGAGTACGGGGCTCT---AGT---GCA---GCTCGACTAGAGCCCTGT
MH726368.1	TTTAAACGAGTACGGGGCTCTAGTGCAGCTCGACTAG	31	Alphacoronavirus	RVRGS-S-A-ARLEPC	CGAGTACGGGGCTCT---AGT---GCA---GCTCGACTAGAGCCCTGT
MH726369.1	TTTAAACGAGTACGGGGCTCTAGTGCAGCTCGACTAG	31	Alphacoronavirus	RVRGS-S-A-ARLEPC	CGAGTACGGGGCTCT---AGT---GCA---GCTCGACTAGAGCCCTGT
JQ989266.1	TTTAAACGAGCAAGGGGCTCTAGTGCAGCTCAACTAG	31	Alphacoronavirus	RARGS-S-A-AQLEPC	CGAGCAAGGGGCTCT---AGT---GCA---GCTCAACTAGAGCCCTGC
JQ989267.1	TTTAAACGAGCAAGGGGCTCTAGTGCAGCTCAACTAG	31	Alphacoronavirus	RARGS-S-A-AQLEPC	CGAGCAAGGGGCTCT---AGT---GCA---GCTCAACTAGAGCCCTGC
JQ989268.1	TTTAAACGAGCAAGGGGCTCTAGTGCAGCTCAACTAG	31	Alphacoronavirus	RARGS-S-A-AQLEPC	CGAGCAAGGGGCTCT---AGT---GCA---GCTCAACTAGAGCCCTGC
JQ989269.1	TTTAAACGAGCAAGGGGCTCTAGTGCAGCTCAACTAG	31	Alphacoronavirus	RARGS-S-A-AQLEPC	CGAGCAAGGGGCTCT---AGT---GCA---GCTCAACTAGAGCCCTGC
JQ989270.1	TTTAAACGAGCAAGGGGCTCTAGTGCAGCTCAACTAG	31	Alphacoronavirus	RARGS-S-A-AQLEPC	CGAGCAAGGGGCTCT---AGT---GCA---GCTCAACTAGAGCCCTGC
JQ989271.1	TTTAAACGAGCAAGGGGCTCTAGTGCAGCTCAACTAG	31	Alphacoronavirus	RARGS-S-A-AQLEPC	CGAGCAAGGGGCTCT---AGT---GCA---GCTCAACTAGAGCCCTGC
JQ989272.1	TTTAAACGAGCAAGGGGCTCTAGTGCAGCTCAACTAG	31	Alphacoronavirus	RARGS-S-A-AQLEPC	CGAGCAAGGGGCTCT---AGT---GCA---GCTCAACTAGAGCCCTGC
JQ989273.1	TTTAAACGAGCAAGGGGCTCTAGTGCAGCTCAACTAG	31	Alphacoronavirus	RARGS-S-A-AQLEPC	CGAGCAAGGGGCTCT---AGT---GCA---GCTCAACTAGAGCCCTGC
KJ473810.1	TTTAAACGAGCAAGGGGCTCTAGTGCAGCTCAACTAG	31	Alphacoronavirus	RARGS-S-A-AQLEPC	CGAGCAAGGGGCTCT---AGT---GCA---GCTCAACTAGAGCCCTGC
MN611525.1	TTTAAACGAGCAAGGGGCTCTAGTGCAGCTCAACTAG	31	Alphacoronavirus	RARGS-S-A-AQLEPC	CGAGCAAGGGGCTCT---AGT---GCA---GCTCAACTAGAGCCCTGT
NC_018871.1	TTTAAACGAGCAAGGGGCTCTAGTGCAGCTCAACTAG	31	Alphacoronavirus	RARGS-S-A-AQLEPC	CGAGCAAGGGGCTCT---AGT---GCA---GCTCAACTAGAGCCCTGC
EU420138.1	TTTAAACGAGCAAGGGGCTCTAGTGCAGCTCGACTAG	31	Alphacoronavirus	RARGS-S-A-ARLEPC	CGAGCAAGGGGCTCT---AGT---GCA---GCTCGACTAGAGCCCTGT
HQ728484.1	TTTAAACGAGCAAGGGGCTCTAGTGCAGCTCGACTAG	31	Alphacoronavirus	RARGS-S-A-ARLEPC	CGAGCAAGGGGCTCT---AGT---GCA---GCTCGACTAGAGCCCTGT
KF430219.1	TTTAAACGAGCAAGGGGCTCTAGTGCAGCTCGACTAG	31	Alphacoronavirus	RARGS-S-A-ARLEPC	CGAGCAAGGGGCTCT---AGT---GCA---GCTCGACTAGAGCCCTGT
KJ473795.1	TTTAAACGAGCAAGGGGCTCTAGTGCAGCTCGACTAG	31	Alphacoronavirus	RARGS-S-A-ARLEPC	CGAGCAAGGGGCTCT---AGT---GCA---GCTCGACTAGAGCCCTGT
KJ473796.1	TTTAAACGAGCAAGGGGCTCTAGTGCAGCTCGACTAG	31	Alphacoronavirus	RARGS-S-A-ARLEPC	CGAGCAAGGGGCTCT---AGT---GCA---GCTCGACTAGAGCCCTGT
KY799179.1	TTTAAACGAGCAAGGGGCTCTAGTGCAGCTCGACTAG	31	Alphacoronavirus	RARGS-S-A-ARLEPC	CGAGCAAGGGGCTCT---AGT---GCA---GCTCGACTAGAGCCCTGT
MK472070.1	TTTAAACGAGCAAGGGGCTCTAGTGCAGCTCGACTAG	31	Alphacoronavirus	RARGS-S-A-ARLEPC	CGAGCAAGGGGCTCT---AGT---GCA---GCTCGACTAGAGCCCTGT
MN611524.1	TTTAAACGAGCAAGGGGCTCTAGTGCAGCTCGACTAG	31	Alphacoronavirus	RARGS-S-A-ARLEPC	CGAGCAAGGGGCTCT---AGT---GCA---GCTCGACTAGAGCCCTGT
NC_010437.1	TTTAAACGAGCAAGGGGCTCTAGTGCAGCTCGACTAG	31	Alphacoronavirus	RARGS-S-A-ARLEPC	CGAGCAAGGGGCTCT---AGT---GCA---GCTCGACTAGAGCCCTGT
NC_022103.1	TTTAAACGAGCAAGGGGCTCTAGTGCAGCTCGACTAG	31	Alphacoronavirus	RARGS-S-A-ARLEPC	CGAGCAAGGGGCTCT---AGT---GCA---GCTCGACTAGAGCCCTGT
EU420137.1	TTTAAACGAGCAAGGGGCTCTAGTGCATCTCGACTAG	31	Alphacoronavirus	RARGS-S-A-SRLEPC	CGAGCAAGGGGCTCT---AGT---GCA---TCTCGACTAGAGCCCTGT
MK720945.1	TTTAAACGAGCAAGGGGCTCTAGTGCTGCTCGACTAG	31	Alphacoronavirus	RARGS-S-A-ARLEPC	CGAGCAAGGGGCTCT---AGT---GCT---GCTCGACTAGAGCCCTGT
MK720946.1	TTTAAACGAGCAAGGGGCTCTAGTGCTGCTCGACTAG	31	Alphacoronavirus	RARGS-S-A-ARLEPC	CGAGCAAGGGGCTCT---AGT---GCT---GCTCGACTAGAGCCCTGT
HQ728485.1	TTTAAACGAGCAAGGGGTTCTAGTGCCGCTCGACTAG	31	Alphacoronavirus	RARGS-S-A-ARLEPC	CGAGCAAGGGGTTCT---AGT---GCC---GCTCGACTAGAACCCTGT
MK211373.1	TTTAAACGAGCACGGGGCTCTAGTGACGCTCGACTAG	31	Alphacoronavirus	RARGS-S-D-ARLEPC	CGAGCACGGGGCTCT---AGT---GAC---GCTCGACTAGAGCCCTGC
HQ728480.1	TTTAAACGAGCACGGGGCTCTAGTGCAGCTCAACTAG	31	Alphacoronavirus	RARGS-S-A-AQLEPC	CGAGCACGGGGCTCT---AGT---GCA---GCTCAACTAGAGCCCTGT
MN611523.1	TTTAAACGAGCACGGGGCTCTAGTGCAGCTCAACTAG	31	Alphacoronavirus	RARGS-S-A-AQLEPC	CGAGCACGGGGCTCT---AGT---GCA---GCTCAACTAGAGCCCTGT
HQ728486.1	TTTAAACGAGCACGGGGCTCTAGTGCAGCTCGACTAG	31	Alphacoronavirus	RARGS-S-A-ARLEPC	CGAGCACGGGGCTCT---AGT---GCA---GCTCGACTAGAGCCCTGT
MH938449.1	TTTAAACGAGCACGGGGCTCTAGTGGTGCTCGACTAG	31	Alphacoronavirus	RARGS-S-G-ARLEPC	CGAGCACGGGGCTCT---AGT---GGT---GCTCGACTAGAGCCCTGT
MH938450.1	TTTAAACGAGCACGGGGCTCTAGTGGTGCTCGACTAG	31	Alphacoronavirus	RARGS-S-G-ARLEPC	CGAGCACGGGGCTCT---AGT---GGT---GCTCGACTAGAGCCCTGT
NC_046964.1	TTTAAACGAGCACGGGGCTCTAGTGGTGCTCGACTAG	31	Alphacoronavirus	RARGS-S-G-ARLEPC	CGAGCACGGGGCTCT---AGT---GGT---GCTCGACTAGAGCCCTGT
KY967725.1	TTTAAACGGGCAAGGGGTTCTAGTGGAGCTCGACTAG	31	Alphacoronavirus	RARGS-S-G-ARLEPC	CGGGCAAGGGGTTCT---AGT---GGA---GCTCGACTAGAACCCTGT
KY967726.1	TTTAAACGGGCAAGGGGTTCTAGTGGAGCTCGACTAG	31	Alphacoronavirus	RARGS-S-G-ARLEPC	CGGGCAAGGGGTTCT---AGT---GGA---GCTCGACTAGAACCCTGT
AF353511.1	TTTAAACGAGTACGGGGCTCTAGTGCAGCTCGACTAG	31	Alphacoronavirus	RVRGS-S-A-ARLEPC	CGAGTACGGGGCTCT---AGT---GCA---GCTCGACTAGAGCCCTGT
EF185992.1	TTTAAACGAGTACGGGGCTCTAGTGCAGCTCGACTAG	31	Alphacoronavirus	RVRGS-S-A-ARLEPC	CGAGTACGGGGCTCT---AGT---GCA---GCTCGACTAGAGCCCTGT
GU937797.1	TTTAAACGAGTACGGGGCTCTAGTGCAGCTCGACTAG	31	Alphacoronavirus	RVRGS-S-A-ARLEPC	CGAGTACGGGGCTCT---AGT---GCA---GCTCGACTAGAGCCCTGT
JN547228.1	TTTAAACGAGTACGGGGCTCTAGTGCAGCTCGACTAG	31	Alphacoronavirus	RVRGS-S-A-ARLEPC	CGAGTACGGGGCTCT---AGT---GCA---GCTCGACTAGAGCCCTGT
JN825712.1	TTTAAACGAGTACGGGGCTCTAGTGCAGCTCGACTAG	31	Alphacoronavirus	RVRGS-S-A-ARLEPC	CGAGTACGGGGCTCT---AGT---GCA---GCTCGACTAGAGCCCTGT
JQ023161.1	TTTAAACGAGTACGGGGCTCTAGTGCAGCTCGACTAG	31	Alphacoronavirus	RVRGS-S-A-ARLEPC	CGAGTACGGGGCTCT---AGT---GCA---GCTCGACTAGAGCCCTGT
JQ023162.1	TTTAAACGAGTACGGGGCTCTAGTGCAGCTCGACTAG	31	Alphacoronavirus	RVRGS-S-A-ARLEPC	CGAGTACGGGGCTCT---AGT---GCA---GCTCGACTAGAGCCCTGT
JQ282909.1	TTTAAACGAGTACGGGGCTCTAGTGCAGCTCGACTAG	31	Alphacoronavirus	RVRGS-S-A-ARLEPC	CGAGTACGGGGCTCT---AGT---GCA---GCTCGACTAGAGCCCTGT
JX088695.1	TTTAAACGAGTACGGGGCTCTAGTGCAGCTCGACTAG	31	Alphacoronavirus	RVRGS-S-A-ARLEPC	CGAGTACGGGGCTCT---AGT---GCA---GCTCGACTAGAGCCCTGT
JX112709.1	TTTAAACGAGTACGGGGCTCTAGTGCAGCTCGACTAG	31	Alphacoronavirus	RVRGS-S-A-ARLEPC	CGAGTACGGGGCTCT---AGT---GCA---GCTCGACTAGAGCCCTGT
JX188454.1	TTTAAACGAGTACGGGGCTCTAGTGCAGCTCGACTAG	31	Alphacoronavirus	RVRGS-S-A-ARLEPC	CGAGTACGGGGCTCT---AGT---GCA---GCTCGACTAGAGCCCTGT
JX489155.1	TTTAAACGAGTACGGGGCTCTAGTGCAGCTCGACTAG	31	Alphacoronavirus	RVRGS-S-A-ARLEPC	CGAGTACGGGGCTCT---AGT---GCA---GCTCGACTAGAGCCCTGT
JX524137.1	TTTAAACGAGTACGGGGCTCTAGTGCAGCTCGACTAG	31	Alphacoronavirus	RVRGS-S-A-ARLEPC	CGAGTACGGGGCTCT---AGT---GCA---GCTCGACTAGAGCCCTGT
JX560761.1	TTTAAACGAGTACGGGGCTCTAGTGCAGCTCGACTAG	31	Alphacoronavirus	RVRGS-S-A-ARLEPC	CGAGTACGGGGCTCT---AGT---GCA---GCTCGACTAGAGCCCTGT
JX647847.1	TTTAAACGAGTACGGGGCTCTAGTGCAGCTCGACTAG	31	Alphacoronavirus	RVRGS-S-A-ARLEPC	CGAGTACGGGGCTCT---AGT---GCA---GCTCGACTAGAGCCCTGT
KC109141.1	TTTAAACGAGTACGGGGCTCTAGTGCAGCTCGACTAG	31	Alphacoronavirus	RVRGS-S-A-ARLEPC	CGAGTACGGGGCTCT---AGT---GCA---GCTCGACTAGAGCCCTGT
KC140102.1	TTTAAACGAGTACGGGGCTCTAGTGCAGCTCGACTAG	31	Alphacoronavirus	RVRGS-S-A-ARLEPC	CGAGTACGGGGCTCT---AGT---GCA---GCTCGACTAGAGCCCTGT
KC189944.1	TTTAAACGAGTACGGGGCTCTAGTGCAGCTCGACTAG	31	Alphacoronavirus	RVRGS-S-A-ARLEPC	CGAGTACGGGGCTCT---AGT---GCA---GCTCGACTAGAGCCCTGT
KC196276.1	TTTAAACGAGTACGGGGCTCTAGTGCAGCTCGACTAG	31	Alphacoronavirus	RVRGS-S-A-ARLEPC	CGAGTACGGGGCTCT---AGT---GCA---GCTCGACTAGAGCCCTGT
KC210145.1	TTTAAACGAGTACGGGGCTCTAGTGCAGCTCGACTAG	31	Alphacoronavirus	RVRGS-S-A-ARLEPC	CGAGTACGGGGCTCT---AGT---GCA---GCTCGACTAGAGCCCTGT
KC210146.1	TTTAAACGAGTACGGGGCTCTAGTGCAGCTCGACTAG	31	Alphacoronavirus	RVRGS-S-A-ARLEPC	CGAGTACGGGGCTCT---AGT---GCA---GCTCGACTAGAGCCCTGT
KC210147.1	TTTAAACGAGTACGGGGCTCTAGTGCAGCTCGACTAG	31	Alphacoronavirus	RVRGS-S-A-ARLEPC	CGAGTACGGGGCTCT---AGT---GCA---GCTCGACTAGAGCCCTGT
KF267450.1	TTTAAACGAGTACGGGGCTCTAGTGCAGCTCGACTAG	31	Alphacoronavirus	RVRGS-S-A-ARLEPC	CGAGTACGGGGCTCT---AGT---GCA---GCTCGACTAGAGCCCTGT
KF272920.1	TTTAAACGAGTACGGGGCTCTAGTGCAGCTCGACTAG	31	Alphacoronavirus	RVRGS-S-A-ARLEPC	CGAGTACGGGGCTCT---AGT---GCA---GCTCGACTAGAGCCMTGT
KF384500.1	TTTAAACGAGTACGGGGCTCTAGTGCAGCTCGACTAG	31	Alphacoronavirus	RVRGS-S-A-ARLEPC	CGAGTACGGGGCTCT---AGT---GCA---GCTCGACTAGAGCCCTGT
KF452322.1	TTTAAACGAGTACGGGGCTCTAGTGCAGCTCGACTAG	31	Alphacoronavirus	RVRGS-S-A-ARLEPC	CGAGTACGGGGCTCT---AGT---GCA---GCTCGACTAGAGCCCTGT
KF452323.1	TTTAAACGAGTACGGGGCTCTAGTGCAGCTCGACTAG	31	Alphacoronavirus	RVRGS-S-A-ARLEPC	CGAGTACGGGGCTCT---AGT---GCA---GCTCGACTAGAGCCCTGT
KF468752.1	TTTAAACGAGTACGGGGCTCTAGTGCAGCTCGACTAG	31	Alphacoronavirus	RVRGS-S-A-ARLEPC	CGAGTACGGGGCTCT---AGT---GCA---GCTCGACTAGAGCCCTGT
KF468753.1	TTTAAACGAGTACGGGGCTCTAGTGCAGCTCGACTAG	31	Alphacoronavirus	RVRGS-S-A-ARLEPC	CGAGTACGGGGCTCT---AGT---GCA---GCTCGACTAGAGCCCTGT
KF468754.1	TTTAAACGAGTACGGGGCTCTAGTGCAGCTCGACTAG	31	Alphacoronavirus	RVRGS-S-A-ARLEPC	CGAGTACGGGGCTCT---AGT---GCA---GCTCGACTAGAGCCCTGT
KF650370.1	TTTAAACGAGTACGGGGCTCTAGTGCAGCTCGACTAG	31	Alphacoronavirus	RVRGS-S-A-ARLEPC	CGAGTACGGGGCTCT---AGT---GCA---GCTCGACTAGAGCCCTGT
KF650371.1	TTTAAACGAGTACGGGGCTCTAGTGCAGCTCGACTAG	31	Alphacoronavirus	RVRGS-S-A-ARLEPC	CGAGTACGGGGCTCT---AGT---GCA---GCTCGACTAGAGCCCTGT
KF650372.1	TTTAAACGAGTACGGGGCTCTAGTGCAGCTCGACTAG	31	Alphacoronavirus	RVRGS-S-A-ARLEPC	CGAGTACGGGGCTCT---AGT---GCA---GCTCGACTAGAGCCCTGT
KF650373.1	TTTAAACGAGTACGGGGCTCTAGTGCAGCTCGACTAG	31	Alphacoronavirus	RVRGS-S-A-ARLEPC	CGAGTACGGGGCTCT---AGT---GCA---GCTCGACTAGAGCCCTGT
KF650374.1	TTTAAACGAGTACGGGGCTCTAGTGCAGCTCGACTAG	31	Alphacoronavirus	RVRGS-S-A-ARLEPC	CGAGTACGGGGCTCT---AGT---GCA---GCTCGACTAGAGCCCTGT
KF650375.1	TTTAAACGAGTACGGGGCTCTAGTGCAGCTCGACTAG	31	Alphacoronavirus	RVRGS-S-A-ARLEPC	CGAGTACGGGGCTCT---AGT---GCA---GCTCGACTAGAGCCCTGT
KF760557.2	TTTAAACGAGTACGGGGCTCTAGTGCAGCTCGACTAG	31	Alphacoronavirus	RVRGS-S-A-ARLEPC	CGAGTACGGGGCTCT---AGT---GCA---GCTCGACTAGAGCCCTGT
KF761675.1	TTTAAACGAGTACGGGGCTCTAGTGCAGCTCGACTAG	31	Alphacoronavirus	RVRGS-S-A-ARLEPC	CGAGTACGGGGCTCT---AGT---GCA---GCTCGACTAGAGCCCTGT
KF804028.1	TTTAAACGAGTACGGGGCTCTAGTGCAGCTCGACTAG	31	Alphacoronavirus	RVRGS-S-A-ARLEPC	CGAGTACGGGGCTCT---AGT---GCA---GCTCGACTAGAGCCCTGT
KF840537.1	TTTAAACGAGTACGGGGCTCTAGTGCAGCTCGACTAG	31	Alphacoronavirus	RVRGS-S-A-ARLEPC	CGAGTACGGGGCTCT---AGT---GCA---GCTCGACTAGAGCCCTGT
KJ020932.1	TTTAAACGAGTACGGGGCTCTAGTGCAGCTCGACTAG	31	Alphacoronavirus	RVRGS-S-A-ARLEPC	CGAGTACGGGGCTCT---AGT---GCA---GCTCGACTAGAGCCCTGT
KJ158152.1	TTTAAACGAGTACGGGGCTCTAGTGCAGCTCGACTAG	31	Alphacoronavirus	RVRGS-S-A-ARLEPC	CGAGTACGGGGCTCT---AGT---GCA---GCTCGACTAGAGCCCTGT
KJ184549.1	TTTAAACGAGTACGGGGCTCTAGTGCAGCTCGACTAG	31	Alphacoronavirus	RVRGS-S-A-ARLEPC	CGAGTACGGGGCTCT---AGT---GCA---GCTCGACTAGAGCCCTGT
KJ196348.1	TTTAAACGAGTACGGGGCTCTAGTGCAGCTCGACTAG	31	Alphacoronavirus	RVRGS-S-A-ARLEPC	CGAGTACGGGGCTCT---AGT---GCA---GCTCGACTAGAGCCCTGT
KJ399978.1	TTTAAACGAGTACGGGGCTCTAGTGCAGCTCGACTAG	31	Alphacoronavirus	RVRGS-S-A-ARLEPC	CGAGTACGGGGCTCT---AGT---GCA---GCTCGACTAGAGCCCTGT
KJ408801.1	TTTAAACGAGTACGGGGCTCTAGTGCAGCTCGACTAG	31	Alphacoronavirus	RVRGS-S-A-ARLEPC	CGAGTACGGGGCTCT---AGT---GCA---GCTCGACTAGAGCCCTGT
KJ473809.1	TTTAAACGAGTACGGGGCTCTAGTGCAGCTCGACTAG	31	Alphacoronavirus	RVRGS-S-A-ARLEPC	CGAGTACGGGGCTCT---AGT---GCA---GCTCGACTAGAGCCCTGT
KJ526096.1	TTTAAACGAGTACGGGGCTCTAGTGCAGCTCGACTAG	31	Alphacoronavirus	RVRGS-S-A-ARLEPC	CGAGTACGGGGCTCT---AGT---GCA---GCTCGACTAGAGCCCTGT
KJ584361.1	TTTAAACGAGTACGGGGCTCTAGTGCAGCTCGACTAG	31	Alphacoronavirus	RVRGS-S-A-ARLEPC	CGAGTACGGGGCTCT---AGT---GCA---GCTCGACTAGAGCCCTGT
KJ588062.1	TTTAAACGAGTACGGGGCTCTAGTGCAGCTCGACTAG	31	Alphacoronavirus	RVRGS-S-A-ARLEPC	CGAGTACGGGGCTCT---AGT---GCA---GCTCGACTAGAGCCCTGT
KJ588063.1	TTTAAACGAGTACGGGGCTCTAGTGCAGCTCGACTAG	31	Alphacoronavirus	RVRGS-S-A-ARLEPC	CGAGTACGGGGCTCT---AGT---GCA---GCTCGACTAGAGCCCTGT
KJ588064.1	TTTAAACGAGTACGGGGCTCTAGTGCAGCTCGACTAG	31	Alphacoronavirus	RVRGS-S-A-ARLEPC	CGAGTACGGGGCTCT---AGT---GCA---GCTCGACTAGAGCCCTGT
KJ623926.1	TTTAAACGAGTACGGGGCTCTAGTGCAGCTCGACTAG	31	Alphacoronavirus	RVRGS-S-A-ARLEPC	CGAGTACGGGGCTCT---AGT---GCA---GCTCGACTAGAGCCCTGT
KJ645635.1	TTTAAACGAGTACGGGGCTCTAGTGCAGCTCGACTAG	31	Alphacoronavirus	RVRGS-S-A-ARLEPC	CGAGTACGGGGCTCT---AGT---GCA---GCTCGACTAGAGCCCTGT
KJ645636.1	TTTAAACGAGTACGGGGCTCTAGTGCAGCTCGACTAG	31	Alphacoronavirus	RVRGS-S-A-ARLEPC	CGAGTACGGGGCTCT---AGT---GCA---GCTCGACTAGAGCCCTGT
KJ645637.1	TTTAAACGAGTACGGGGCTCTAGTGCAGCTCGACTAG	31	Alphacoronavirus	RVRGS-S-A-ARLEPC	CGAGTACGGGGCTCT---AGT---GCA---GCTCGACTAGAGCCCTGT
KJ645638.1	TTTAAACGAGTACGGGGCTCTAGTGCAGCTCGACTAG	31	Alphacoronavirus	RVRGS-S-A-ARLEPC	CGAGTACGGGGCTCT---AGT---GCA---GCTCGACTAGAGCCCTGT
KJ645639.1	TTTAAACGAGTACGGGGCTCTAGTGCAGCTCGACTAG	31	Alphacoronavirus	RVRGS-S-A-ARLEPC	CGAGTACGGGGCTCT---AGT---GCA---GCTCGACTAGAGCCCTGT
KJ645640.1	TTTAAACGAGTACGGGGCTCTAGTGCAGCTCGACTAG	31	Alphacoronavirus	RVRGS-S-A-ARLEPC	CGAGTACGGGGCTCT---AGT---GCA---GCTCGACTAGAGCCCTGT
KJ645641.1	TTTAAACGAGTACGGGGCTCTAGTGCAGCTCGACTAG	31	Alphacoronavirus	RVRGS-S-A-ARLEPC	CGAGTACGGGGCTCT---AGT---GCA---GCTCGACTAGAGCCCTGT
KJ645642.1	TTTAAACGAGTACGGGGCTCTAGTGCAGCTCGACTAG	31	Alphacoronavirus	RVRGS-S-A-ARLEPC	CGAGTACGGGGCTCT---AGT---GCA---GCTCGACTAGAGCCCTGT
KJ645643.1	TTTAAACGAGTACGGGGCTCTAGTGCAGCTCGACTAG	31	Alphacoronavirus	RVRGS-S-A-ARLEPC	CGAGTACGGGGCTCT---AGT---GCA---GCTCGACTAGAGCCCTGT
KJ645644.1	TTTAAACGAGTACGGGGCTCTAGTGCAGCTCGACTAG	31	Alphacoronavirus	RVRGS-S-A-ARLEPC	CGAGTACGGGGCTCT---AGT---GCA---GCTCGACTAGAGCCCTGT
KJ645645.1	TTTAAACGAGTACGGGGCTCTAGTGCAGCTCGACTAG	31	Alphacoronavirus	RVRGS-S-A-ARLEPC	CGAGTACGGGGCTCT---AGT---GCA---GCTCGACTAGAGCCCTGT
KJ645646.1	TTTAAACGAGTACGGGGCTCTAGTGCAGCTCGACTAG	31	Alphacoronavirus	RVRGS-S-A-ARLEPC	CGAGTACGGGGCTCT---AGT---GCA---GCTCGACTAGAGCCCTGT
KJ645647.1	TTTAAACGAGTACGGGGCTCTAGTGCAGCTCGACTAG	31	Alphacoronavirus	RVRGS-S-A-ARLEPC	CGAGTACGGGGCTCT---AGT---GCA---GCTCGACTAGAGCCCTGT
KJ645648.1	TTTAAACGAGTACGGGGCTCTAGTGCAGCTCGACTAG	31	Alphacoronavirus	RVRGS-S-A-ARLEPC	CGAGTACGGGGCTCT---AGT---GCA---GCTCGACTAGAGCCCTGT
KJ645649.1	TTTAAACGAGTACGGGGCTCTAGTGCAGCTCGACTAG	31	Alphacoronavirus	RVRGS-S-A-ARLEPC	CGAGTACGGGGCTCT---AGT---GCA---GCTCGACTAGAGCCCTGT
KJ645650.1	TTTAAACGAGTACGGGGCTCTAGTGCAGCTCGACTAG	31	Alphacoronavirus	RVRGS-S-A-ARLEPC	CGAGTACGGGGCTCT---AGT---GCA---GCTCGACTAGAGCCCTGT
KJ645651.1	TTTAAACGAGTACGGGGCTCTAGTGCAGCTCGACTAG	31	Alphacoronavirus	RVRGS-S-A-ARLEPC	CGAGTACGGGGCTCT---AGT---GCA---GCTCGACTAGAGCCCTGT
KJ645652.1	TTTAAACGAGTACGGGGCTCTAGTGCAGCTCGACTAG	31	Alphacoronavirus	RVRGS-S-A-ARLEPC	CGAGTACGGGGCTCT---AGT---GCA---GCTCGACTAGAGCCCTGT
KJ645653.1	TTTAAACGAGTACGGGGCTCTAGTGCAGCTCGACTAG	31	Alphacoronavirus	RVRGS-S-A-ARLEPC	CGAGTACGGGGCTCT---AGT---GCA---GCTCGACTAGAGCCCTGT
KJ645654.1	TTTAAACGAGTACGGGGCTCTAGTGCAGCTCGACTAG	31	Alphacoronavirus	RVRGS-S-A-ARLEPC	CGAGTACGGGGCTCT---AGT---GCA---GCTCGACTAGAGCCCTGT
KJ645655.1	TTTAAACGAGTACGGGGCTCTAGTGCAGCTCGACTAG	31	Alphacoronavirus	RVRGS-S-A-ARLEPC	CGAGTACGGGGCTCT---AGT---GCA---GCTCGACTAGAGCCCTGT
KJ645656.1	TTTAAACGAGTACGGGGCTCTAGTGCAGCTCGACTAG	31	Alphacoronavirus	RVRGS-S-A-ARLEPC	CGAGTACGGGGCTCT---AGT---GCA---GCTCGACTAGAGCCCTGT
KJ645657.1	TTTAAACGAGTACGGGGCTCTAGTGCAGCTCGACTAG	31	Alphacoronavirus	RVRGS-S-A-ARLEPC	CGAGTACGGGGCTCT---AGT---GCA---GCTCGACTAGAGCCCTGT
KJ645658.1	TTTAAACGAGTACGGGGCTCTAGTGCAGCTCGACTAG	31	Alphacoronavirus	RVRGS-S-A-ARLEPC	CGAGTACGGGGCTCT---AGT---GCA---GCTCGACTAGAGCCCTGT
KJ645659.1	TTTAAACGAGTACGGGGCTCTAGTGCAGCTCGACTAG	31	Alphacoronavirus	RVRGS-S-A-ARLEPC	CGAGTACGGGGCTCT---AGT---GCA---GCTCGACTAGAGCCCTGT
KJ645660.1	TTTAAACGAGTACGGGGCTCTAGTGCAGCTCGACTAG	31	Alphacoronavirus	RVRGS-S-A-ARLEPC	CGAGTACGGGGCTCT---AGT---GCA---GCTCGACTAGAGCCCTGT
KJ645661.1	TTTAAACGAGTACGGGGCTCTAGTGCAGCTCGACTAG	31	Alphacoronavirus	RVRGS-S-A-ARLEPC	CGAGTACGGGGCTCT---AGT---GCA---GCTCGACTAGAGCCCTGT
KJ645662.1	TTTAAACGAGTACGGGGCTCTAGTGCAGCTCGACTAG	31	Alphacoronavirus	RVRGS-S-A-ARLEPC	CGAGTACGGGGCTCT---AGT---GCA---GCTCGACTAGAGCCCTGT
KJ645663.1	TTTAAACGAGTACGGGGCTCTAGTGCAGCTCGACTAG	31	Alphacoronavirus	RVRGS-S-A-ARLEPC	CGAGTACGGGGCTCT---AGT---GCA---GCTCGACTAGAGCCCTGT
KJ645664.1	TTTAAACGAGTACGGGGCTCTAGTGCAGCTCGACTAG	31	Alphacoronavirus	RVRGS-S-A-ARLEPC	CGAGTACGGGGCTCT---AGT---GCA---GCTCGACTAGAGCCCTGT
KJ645665.1	TTTAAACGAGTACGGGGCTCTAGTGCAGCTCGACTAG	31	Alphacoronavirus	RVRGS-S-A-ARLEPC	CGAGTACGGGGCTCT---AGT---GCA---GCTCGACTAGAGCCCTGT
KJ645666.1	TTTAAACGAGTACGGGGCTCTAGTGCAGCTCGACTAG	31	Alphacoronavirus	RVRGS-S-A-ARLEPC	CGAGTACGGGGCTCT---AGT---GCA---GCTCGACTAGAGCCCTGT
KJ645667.1	TTTAAACGAGTACGGGGCTCTAGTGCAGCTCGACTAG	31	Alphacoronavirus	RVRGS-S-A-ARLEPC	CGAGTACGGGGCTCT---AGT---GCA---GCTCGACTAGAGCCCTGT
KJ645668.1	TTTAAACGAGTACGGGGCTCTAGTGCAGCTCGACTAG	31	Alphacoronavirus	RVRGS-S-A-ARLEPC	CGAGTACGGGGCTCT---AGT---GCA---GCTCGACTAGAGCCCTGT
KJ645669.1	TTTAAACGAGTACGGGGCTCTAGTGCAGCTCGACTAG	31	Alphacoronavirus	RVRGS-S-A-ARLEPC	CGAGTACGGGGCTCT---AGT---GCA---GCTCGACTAGAGCCCTGT
KJ645670.1	TTTAAACGAGTACGGGGCTCTAGTGCAGCTCGACTAG	31	Alphacoronavirus	RVRGS-S-A-ARLEPC	CGAGTACGGGGCTCT---AGT---GCA---GCTCGACTAGAGCCCTGT
KJ645671.1	TTTAAACGAGTACGGGGCTCTAGTGCAGCTCGACTAG	31	Alphacoronavirus	RVRGS-S-A-ARLEPC	CGAGTACGGGGCTCT---AGT---GCA---GCTCGACTAGAGCCCTGT
KJ645672.1	TTTAAACGAGTACGGGGCTCTAGTGCAGCTCGACTAG	31	Alphacoronavirus	RVRGS-S-A-ARLEPC	CGAGTACGGGGCTCT---AGT---GCA---GCTCGACTAGAGCCCTGT
KJ645673.1	TTTAAACGAGTACGGGGCTCTAGTGCAGCTCGACTAG	31	Alphacoronavirus	RVRGS-S-A-ARLEPC	CGAGTACGGGGCTCT---AGT---GCA---GCTCGACTAGAGCCCTGT
KJ645674.1	TTTAAACGAGTACGGGGCTCTAGTGCAGCTCGACTAG	31	Alphacoronavirus	RVRGS-S-A-ARLEPC	CGAGTACGGGGCTCT---AGT---GCA---GCTCGACTAGAGCCCTGT
KJ645675.1	TTTAAACGAGTACGGGGCTCTAGTGCAGCTCGACTAG	31	Alphacoronavirus	RVRGS-S-A-ARLEPC	CGAGTACGGGGCTCT---AGT---GCA---GCTCGACTAGAGCCCTGT
KJ645676.1	TTTAAACGAGTACGGGGCTCTAGTGCAGCTCGACTAG	31	Alphacoronavirus	RVRGS-S-A-ARLEPC	CGAGTACGGGGCTCT---AGT---GCA---GCTCGACTAGAGCCCTGT
KJ645677.1	TTTAAACGAGTACGGGGCTCTAGTGCAGCTCGACTAG	31	Alphacoronavirus	RVRGS-S-A-ARLEPC	CGAGTACGGGGCTCT---AGT---GCA---GCTCGACTAGAGCCCTGT
KJ645678.1	TTTAAACGAGTACGGGGCTCTAGTGCAGCTCGACTAG	31	Alphacoronavirus	RVRGS-S-A-ARLEPC	CGAGTACGGGGCTCT---AGT---GCA---GCTCGACTAGAGCCCTGT
KJ645679.1	TTTAAACGAGTACGGGGCTCTAGTGCAGCTCGACTAG	31	Alphacoronavirus	RVRGS-S-A-ARLEPC	CGAGTACGGGGCTCT---AGT---GCA---GCTCGACTAGAGCCCTGT
KJ645680.1	TTTAAACGAGTACGGGGCTCTAGTGCAGCTCGACTAG	31	Alphacoronavirus	RVRGS-S-A-ARLEPC	CGAGTACGGGGCTCT---AGT---GCA---GCTCGACTAGAGCCCTGT
KJ645681.1	TTTAAACGAGTACGGGGCTCTAGTGCAGCTCGACTAG	31	Alphacoronavirus	RVRGS-S-A-ARLEPC	CGAGTACGGGGCTCT---AGT---GCA---GCTCGACTAGAGCCCTGT
KJ645682.1	TTTAAACGAGTACGGGGCTCTAGTGCAGCTCGACTAG	31	Alphacoronavirus	RVRGS-S-A-ARLEPC	CGAGTACGGGGCTCT---AGT---GCA---GCTCGACTAGAGCCCTGT
KJ645683.1	TTTAAACGAGTACGGGGCTCTAGTGCAGCTCGACTAG	31	Alphacoronavirus	RVRGS-S-A-ARLEPC	CGAGTACGGGGCTCT---AGT---GCA---GCTCGACTAGAGCCCTGT
KJ645684.1	TTTAAACGAGTACGGGGCTCTAGTGCAGCTCGACTAG	31	Alphacoronavirus	RVRGS-S-A-ARLEPC	CGAGTACGGGGCTCT---AGT---GCA---GCTCGACTAGAGCCCTGT
KJ645685.1	TTTAAACGAGTACGGGGCTCTAGTGCAGCTCGACTAG	31	Alphacoronavirus	RVRGS-S-A-ARLEPC	CGAGTACGGGGCTCT---AGT---GCA---GCTCGACTAGAGCCCTGT
KJ645686.1	TTTAAACGAGTACGGGGCTCTAGTGCAGCTCGACTAG	31	Alphacoronavirus	RVRGS-S-A-ARLEPC	CGAGTACGGGGCTCT---AGT---GCA---GCTCGACTAGAGCCCTGT
KJ645687.1	TTTAAACGAGTACGGGGCTCTAGTGCAGCTCGACTAG	31	Alphacoronavirus	RVRGS-S-A-ARLEPC	CGAGTACGGGGCTCT---AGT---GCA---GCTCGACTAGAGCCCTGT
KJ645688.1	TTTAAACGAGTACGGGGCTCTAGTGCAGCTCGACTAG	31	Alphacoronavirus	RVRGS-S-A-ARLEPC	CGAGTACGGGGCTCT---AGT---GCA---GCTCGACTAGAGCCCTGT
KJ645689.1	TTTAAACGAGTACGGGGCTCTAGTGCAGCTCGACTAG	31	Alphacoronavirus	RVRGS-S-A-ARLEPC	CGAGTACGGGGCTCT---AGT---GCA---GCTCGACTAGAGCCCTGT
KJ645690.1	TTTAAACGAGTACGGGGCTCTAGTGCAGCTCGACTAG	31	Alphacoronavirus	RVRGS-S-A-ARLEPC	CGAGTACGGGGCTCT---AGT---GCA---GCTCGACTAGAGCCCTGT
KJ645691.1	TTTAAACGAGTACGGGGCTCTAGTGCAGCTCGACTAG	31	Alphacoronavirus	RVRGS-S-A-ARLEPC	CGAGTACGGGGCTCT---AGT---GCA---GCTCGACTAGAGCCCTGT
KJ645692.1	TTTAAACGAGTACGGGGCTCTAGTGCAGCTCGACTAG	31	Alphacoronavirus	RVRGS-S-A-ARLEPC	CGAGTACGGGGCTCT---AGT---GCA---GCTCGACTAGAGCCCTGT
KJ645693.1	TTTAAACGAGTACGGGGCTCTAGTGCAGCTCGACTAG	31	Alphacoronavirus	RVRGS-S-A-ARLEPC	CGAGTACGGGGCTCT---AGT---GCA---GCTCGACTAGAGCCCTGT
KJ645694.1	TTTAAACGAGTACGGGGCTCTAGTGCAGCTCGACTAG	31	Alphacoronavirus	RVRGS-S-A-ARLEPC	CGAGTACGGGGCTCT---AGT---GCA---GCTCGACTAGAGCCCTGT
KJ645695.1	TTTAAACGAGTACGGGGCTCTAGTGCAGCTCGACTAG	31	Alphacoronavirus	RVRGS-S-A-ARLEPC	CGAGTACGGGGCTCT---AGT---GCA---GCTCGACTAGAGCCCTGT
KJ645696.1	TTTAAACGAGTACGGGGCTCTAGTGCAGCTCGACTAG	31	Alphacoronavirus	RVRGS-S-A-ARLEPC	CGAGTACGGGGCTCT---AGT---GCA---GCTCGACTAGAGCCCTGT
KJ645697.1	TTTAAACGAGTACGGGGCTCTAGTGCAGCTCGACTAG	31	Alphacoronavirus	RVRGS-S-A-ARLEPC	CGAGTACGGGGCTCT---AGT---GCA---GCTCGACTAGAGCCCTGT
KJ645698.1	TTTAAACGAGTACGGGGCTCTAGTGCAGCTCGACTAG	31	Alphacoronavirus	RVRGS-S-A-ARLEPC	CGAGTACGGGGCTCT---AGT---GCA---GCTCGACTAGAGCCCTGT
KJ645699.1	TTTAAACGAGTACGGGGCTCTAGTGCAGCTCGACTAG	31	Alphacoronavirus	RVRGS-S-A-ARLEPC	CGAGTACGGGGCTCT---AGT---GCA---GCTCGACTAGAGCCCTGT
KJ645700.1	TTTAAACGAGTACGGGGCTCTAGTGCAGCTCGACTAG	31	Alphacoronavirus	RVRGS-S-A-ARLEPC	CGAGTACGGGGCTCT---AGT---GCA---GCTCGACTAGAGCCCTGT
KJ645701.1	TTTAAACGAGTACGGGGCTCTAGTGCAGCTCGACTAG	31	Alphacoronavirus	RVRGS-S-A-ARLEPC	CGAGTACGGGGCTCT---AGT---GCA---GCTCGACTAGAGCCCTGT
KJ645702.1	TTTAAACGAGTACGGGGCTCTAGTGCAGCTCGACTAG	31	Alphacoronavirus	RVRGS-S-A-ARLEPC	CGAGTACGGGGCTCT---AGT---GCA---GCTCGACTAGAGCCCTGT
KJ645703.1	TTTAAACGAGTACGGGGCTCTAGTGCAGCTCGACTAG	31	Alphacoronavirus	RVRGS-S-A-ARLEPC	CGAGTACGGGGCTCT---AGT---GCA---GCTCGACTAGAGCCCTGT
KJ645704.1	TTTAAACGAGTACGGGGCTCTAGTGCAGCTCGACTAG	31	Alphacoronavirus	RVRGS-S-A-ARLEPC	CGAGTACGGGGCTCT---AGT---GCA---GCTCGACTAGAGCCCTGT
KJ645705.1	TTTAAACGAGTACGGGGCTCTAGTGCAGCTCGACTAG	31	Alphacoronavirus	RVRGS-S-A-ARLEPC	CGAGTACGGGGCTCT---AGT---GCA---GCTCGACTAGAGCCCTGT
KJ645706.1	TTTAAACGAGTACGGGGCTCTAGTGCAGCTCGACTAG	31	Alphacoronavirus	RVRGS-S-A-ARLEPC	CGAGTACGGGGCTCT---AGT---GCA---GCTCGACTAGAGCCCTGT
KJ645707.1	TTTAAACGAGTACGGGGCTCTAGTGCAGCTCGACTAG	31	Alphacoronavirus	RVRGS-S-A-ARLEPC	CGAGTACGGGGCTCT---AGT---GCA---GCTCGACTAGAGCCCTGT
KJ645708.1	TTTAAACGAGTACGGGGCTCTAGTGCAGCTCGACTAG	31	Alphacoronavirus	RVRGS-S-A-ARLEPC	CGAGTACGGGGCTCT---AGT---GCA---GCTCGACTAGAGCCCTGT
KJ662670.1	TTTAAACGAGTACGGGGCTCTAGTGCAGCTCGACTAG	31	Alphacoronavirus	RVRGS-S-A-ARLEPC	CGAGTACGGGGCTCT---AGT---GCA---GCTCGACTAGAGCCCTGT
KJ777677.1	TTTAAACGAGTACGGGGCTCTAGTGCAGCTCGACTAG	31	Alphacoronavirus	RVRGS-S-A-ARLEPC	CGAGTACGGGGCTCT---AGT---GCA---GCTCGACTAGAGCCCTGT
KJ777678.1	TTTAAACGAGTACGGGGCTCTAGTGCAGCTCGACTAG	31	Alphacoronavirus	RVRGS-S-A-ARLEPC	CGAGTACGGGGCTCT---AGT---GCA---GCTCGACTAGAGCCCTGT
KJ778615.1	TTTAAACGAGTACGGGGCTCTAGTGCAGCTCGACTAG	31	Alphacoronavirus	RVRGS-S-A-ARLEPC	CGAGTACGGGGCTCT---AGT---GCA---GCTCGACTAGAGCCCTGT
KJ778616.1	TTTAAACGAGTACGGGGCTCTAGTGCAGCTCGACTAG	31	Alphacoronavirus	RVRGS-S-A-ARLEPC	CGAGTACGGGGCTCT---AGT---GCA---GCTCGACTAGAGCCCTGT
KJ960178.1	TTTAAACGAGTACGGGGCTCTAGTGCAGCTCGACTAG	31	Alphacoronavirus	RVRGS-S-A-ARLEPC	CGAGTACGGGGCTCT---AGT---GCA---GCTCGACTAGAGCCCTGT
KJ960179.1	TTTAAACGAGTACGGGGCTCTAGTGCAGCTCGACTAG	31	Alphacoronavirus	RVRGS-S-A-ARLEPC	CGAGTACGGGGCTCT---AGT---GCA---GCTCGACTAGAGCCCTGT
KJ960180.1	TTTAAACGAGTACGGGGCTCTAGTGCAGCTCGACTAG	31	Alphacoronavirus	RVRGS-S-A-ARLEPC	CGAGTACGGGGCTCT---AGT---GCA---GCTCGACTAGAGCCCTGT
KM052365.1	TTTAAACGAGTACGGGGCTCTAGTGCAGCTCGACTAG	31	Alphacoronavirus	RVRGS-S-A-ARLEPC	CGAGTACGGGGCTCT---AGT---GCA---GCTCGACTAGAGCCCTGT
KM077139.1	TTTAAACGAGTACGGGGCTCTAGTGCAGCTCGACTAG	31	Alphacoronavirus	RVRGS-S-A-ARLEPC	CGAGTACGGGGCTCT---AGT---GCA---GCTCGACTAGAGCCCTGT
KM089829.1	TTTAAACGAGTACGGGGCTCTAGTGCAGCTCGACTAG	31	Alphacoronavirus	RVRGS-S-A-ARLEPC	CGAGTACGGGGCTCT---AGT---GCA---GCTCGACTAGAGCCCTGT
KM189367.2	TTTAAACGAGTACGGGGCTCTAGTGCAGCTCGACTAG	31	Alphacoronavirus	RVRGS-S-A-ARLEPC	CGAGTACGGGGCTCT---AGT---GCA---GCTCGACTAGAGCCCTGT
KM242131.1	TTTAAACGAGTACGGGGCTCTAGTGCAGCTCGACTAG	31	Alphacoronavirus	RVRGS-S-A-ARLEPC	CGAGTACGGGGCTCT---AGT---GCA---GCTCGACTAGAGCCCTGT
KM392224.1	TTTAAACGAGTACGGGGCTCTAGTGCAGCTCGACTAG	31	Alphacoronavirus	RVRGS-S-A-ARLEPC	CGAGTACGGGGCTCT---AGT---GCA---GCTCGACTAGAGCCCTGT
KM392225.1	TTTAAACGAGTACGGGGCTCTAGTGCAGCTCGACTAG	31	Alphacoronavirus	RVRGS-S-A-ARLEPC	CGAGTACGGGGCTCT---AGT---GCA---GCTCGACTAGAGCCCTGT
KM392226.1	TTTAAACGAGTACGGGGCTCTAGTGCAGCTCGACTAG	31	Alphacoronavirus	RVRGS-S-A-ARLEPC	CGAGTACGGGGCTCT---AGT---GCA---GCTCGACTAGAGCCCTGT
KM392227.1	TTTAAACGAGTACGGGGCTCTAGTGCAGCTCGACTAG	31	Alphacoronavirus	RVRGS-S-A-ARLEPC	CGAGTACGGGGCTCT---AGT---GCA---GCTCGACTAGAGCCCTGT
KM392228.1	TTTAAACGAGTACGGGGCTCTAGTGCAGCTCGACTAG	31	Alphacoronavirus	RVRGS-S-A-ARLEPC	CGAGTACGGGGCTCT---AGT---GCA---GCTCGACTAGAGCCCTGT
KM392229.1	TTTAAACGAGTACGGGGCTCTAGTGCAGCTCGACTAG	31	Alphacoronavirus	RVRGS-S-A-ARLEPC	CGAGTACGGGGCTCT---AGT---GCA---GCTCGACTAGAGCCCTGT
KM392230.1	TTTAAACGAGTACGGGGCTCTAGTGCAGCTCGACTAG	31	Alphacoronavirus	RVRGS-S-A-ARLEPC	CGAGTACGGGGCTCT---AGT---GCA---GCTCGACTAGAGCCCTGT
KM392231.1	TTTAAACGAGTACGGGGCTCTAGTGCAGCTCGACTAG	31	Alphacoronavirus	RVRGS-S-A-ARLEPC	CGAGTACGGGGCTCT---AGT---GCA---GCTCGACTAGAGCCCTGT
KM392232.1	TTTAAACGAGTACGGGGCTCTAGTGCAGCTCGACTAG	31	Alphacoronavirus	RVRGS-S-A-ARLEPC	CGAGTACGGGGCTCT---AGT---GCA---GCTCGACTAGAGCCCTGT
KM403155.1	TTTAAACGAGTACGGGGCTCTAGTGCAGCTCGACTAG	31	Alphacoronavirus	RVRGS-S-A-ARLEPC	CGAGTACGGGGCTCT---AGT---GCA---GCTCGACTAGAGCCCTGT
KM609203.1	TTTAAACGAGTACGGGGCTCTAGTGCAGCTCGACTAG	31	Alphacoronavirus	RVRGS-S-A-ARLEPC	CGAGTACGGGGCTCT---AGT---GCA---GCTCGACTAGAGCCCTGT
KM609204.1	TTTAAACGAGTACGGGGCTCTAGTGCAGCTCGACTAG	31	Alphacoronavirus	RVRGS-S-A-ARLEPC	CGAGTACGGGGCTCT---AGT---GCA---GCTCGACTAGAGCCCTGT
KM609205.1	TTTAAACGAGTACGGGGCTCTAGTGCAGCTCGACTAG	31	Alphacoronavirus	RVRGS-S-A-ARLEPC	CGAGTACGGGGCTCT---AGT---GCA---GCTCGACTAGAGCCCTGT
KM609206.1	TTTAAACGAGTACGGGGCTCTAGTGCAGCTCGACTAG	31	Alphacoronavirus	RVRGS-S-A-ARLEPC	CGAGTACGGGGCTCT---AGT---GCA---GCTCGACTAGAGCCCTGT
KM609207.1	TTTAAACGAGTACGGGGCTCTAGTGCAGCTCGACTAG	31	Alphacoronavirus	RVRGS-S-A-ARLEPC	CGAGTACGGGGCTCT---AGT---GCA---GCTCGACTAGAGCCCTGT
KM609208.1	TTTAAACGAGTACGGGGCTCTAGTGCAGCTCGACTAG	31	Alphacoronavirus	RVRGS-S-A-ARLEPC	CGAGTACGGGGCTCT---AGT---GCA---GCTCGACTAGAGCCCTGT
KM609209.1	TTTAAACGAGTACGGGGCTCTAGTGCAGCTCGACTAG	31	Alphacoronavirus	RVRGS-S-A-ARLEPC	CGAGTACGGGGCTCT---AGT---GCA---GCTCGACTAGAGCCCTGT
KM609210.1	TTTAAACGAGTACGGGGCTCTAGTGCAGCTCGACTAG	31	Alphacoronavirus	RVRGS-S-A-ARLEPC	CGAGTACGGGGCTCT---AGT---GCA---GCTCGACTAGAGCCCTGT
KM609211.1	TTTAAACGAGTACGGGGCTCTAGTGCAGCTCGACTAG	31	Alphacoronavirus	RVRGS-S-A-ARLEPC	CGAGTACGGGGCTCT---AGT---GCA---GCTCGACTAGAGCCCTGT
KM609212.1	TTTAAACGAGTACGGGGCTCTAGTGCAGCTCGACTAG	31	Alphacoronavirus	RVRGS-S-A-ARLEPC	CGAGTACGGGGCTCT---AGT---GCA---GCTCGACTAGAGCCCTGT
KM609213.1	TTTAAACGAGTACGGGGCTCTAGTGCAGCTCGACTAG	31	Alphacoronavirus	RVRGS-S-A-ARLEPC	CGAGTACGGGGCTCT---AGT---GCA---GCTCGACTAGAGCCCTGT
KM887144.1	TTTAAACGAGTACGGGGCTCTAGTGCAGCTCGACTAG	31	Alphacoronavirus	RVRGS-S-A-ARLEPC	CGAGTACGGGGCTCT---AGT---GCA---GCTCGACTAGAGCCCTGT
KM975735.1	TTTAAACGAGTACGGGGCTCTAGTGCAGCTCGACTAG	31	Alphacoronavirus	RVRGS-S-A-ARLEPC	CGAGTACGGGGCTCT---AGT---GCA---GCTCGACTAGAGCCCTGT
KM975736.1	TTTAAACGAGTACGGGGCTCTAGTGCAGCTCGACTAG	31	Alphacoronavirus	RVRGS-S-A-ARLEPC	CGAGTACGGGGCTCT---AGT---GCA---GCTCGACTAGAGCCCTGT
KM975737.1	TTTAAACGAGTACGGGGCTCTAGTGCAGCTCGACTAG	31	Alphacoronavirus	RVRGS-S-A-ARLEPC	CGAGTACGGGGCTCT---AGT---GCA---GCTCGACTAGAGCCCTGT
KM975738.1	TTTAAACGAGTACGGGGCTCTAGTGCAGCTCGACTAG	31	Alphacoronavirus	RVRGS-S-A-ARLEPC	CGAGTACGGGGCTCT---AGT---GCA---GCTCGACTAGAGCCCTGT
KM975739.1	TTTAAACGAGTACGGGGCTCTAGTGCAGCTCGACTAG	31	Alphacoronavirus	RVRGS-S-A-ARLEPC	CGAGTACGGGGCTCT---AGT---GCA---GCTCGACTAGAGCCCTGT
KM975740.1	TTTAAACGAGTACGGGGCTCTAGTGCAGCTCGACTAG	31	Alphacoronavirus	RVRGS-S-A-ARLEPC	CGAGTACGGGGCTCT---AGT---GCA---GCTCGACTAGAGCCCTGT
KM975741.1	TTTAAACGAGTACGGGGCTCTAGTGCAGCTCGACTAG	31	Alphacoronavirus	RVRGS-S-A-ARLEPC	CGAGTACGGGGCTCT---AGT---GCA---GCTCGACTAGAGCCCTGT
KP162057.1	TTTAAACGAGTACGGGGCTCTAGTGCAGCTCGACTAG	31	Alphacoronavirus	RVRGS-S-A-ARLEPC	CGAGTACGGGGCTCT---AGT---GCA---GCTCGACTAGAGCCCTGT
KP202365.1	TTTAAACGAGTACGGGGCTCTAGTGCAGCTCGACTAG	31	Alphacoronavirus	RVRGS-S-A-ARLEPC	CGAGTACGGGGCTCT---AGT---GCA---GCTCGACTAGAGCCCTGT
KP403802.1	TTTAAACGAGTACGGGGCTCTAGTGCAGCTCGACTAG	31	Alphacoronavirus	RVRGS-S-A-ARLEPC	CGAGTACGGGGCTCT---AGT---GCA---GCTCGACTAGAGCCCTGT
KP403954.1	TTTAAACGAGTACGGGGCTCTAGTGCAGCTCGACTAG	31	Alphacoronavirus	RVRGS-S-A-ARLEPC	CGAGTACGGGGCTCT---AGT---GCA---GCTCGACTAGAGCCCTGT
KP641661.1	TTTAAACGAGTACGGGGCTCTAGTGCAGCTCGACTAG	31	Alphacoronavirus	RVRGS-S-A-ARLEPC	CGAGTACGGGGCTCT---AGT---GCA---GCTCGACTAGAGCCCTGT
KP641662.1	TTTAAACGAGTACGGGGCTCTAGTGCAGCTCGACTAG	31	Alphacoronavirus	RVRGS-S-A-ARLEPC	CGAGTACGGGGCTCT---AGT---GCA---GCTCGACTAGAGCCCTGT
KP641663.1	TTTAAACGAGTACGGGGCTCTAGTGCAGCTCGACTAG	31	Alphacoronavirus	RVRGS-S-A-ARLEPC	CGAGTACGGGGCTCT---AGT---GCA---GCTCGACTAGAGCCCTGT
KP688354.1	TTTAAACGAGTACGGGGCTCTAGTGCAGCTCGACTAG	31	Alphacoronavirus	RVRGS-S-A-ARLEPC	CGAGTACGGGGCTCT---AGT---GCA---GCTCGACTAGAGCCCTGT
KP728470.1	TTTAAACGAGTACGGGGCTCTAGTGCAGCTCGACTAG	31	Alphacoronavirus	RVRGS-S-A-ARLEPC	CGAGTACGGGGCTCT---AGT---GCA---GCTCGACTAGAGCCCTGT
KP765609.1	TTTAAACGAGTACGGGGCTCTAGTGCAGCTCGACTAG	31	Alphacoronavirus	RVRGS-S-A-ARLEPC	CGAGTACGGGGCTCT---AGT---GCA---GCTCGACTAGAGCCCTGT
KP890336.1	TTTAAACGAGTACGGGGCTCTAGTGCAGCTCGACTAG	31	Alphacoronavirus	RVRGS-S-A-ARLEPC	CGAGTACGGGGCTCT---AGT---GCA---GCTCGACTAGAGCCCTGT
KR003452.1	TTTAAACGAGTACGGGGCTCTAGTGCAGCTCGACTAG	31	Alphacoronavirus	RVRGS-S-A-ARLEPC	CGAGTACGGGGCTCT---AGT---GCA---GCTCGACTAGAGCCCTGT
KR011756.1	TTTAAACGAGTACGGGGCTCTAGTGCAGCTCGACTAG	31	Alphacoronavirus	RVRGS-S-A-ARLEPC	CGAGTACGGGGCTCT---AGT---GCA---GCTCGACTAGAGCCCTGT
KR061458.1	TTTAAACGAGTACGGGGCTCTAGTGCAGCTCGACTAG	31	Alphacoronavirus	RVRGS-S-A-ARLEPC	CGAGTACGGGGCTCT---AGT---GCA---GCTCGACTAGAGCCCTGT
KR078299.1	TTTAAACGAGTACGGGGCTCTAGTGCAGCTCGACTAG	31	Alphacoronavirus	RVRGS-S-A-ARLEPC	CGAGTACGGGGCTCT---AGT---GCA---GCTCGACTAGAGCCCTGT
KR078300.1	TTTAAACGAGTACGGGGCTCTAGTGCAGCTCGACTAG	31	Alphacoronavirus	RVRGS-S-A-ARLEPC	CGAGTACGGGGCTCT---AGT---GCA---GCTCGACTAGAGCCCTGT
KR095279.1	TTTAAACGAGTACGGGGCTCTAGTGCAGCTCGACTAG	31	Alphacoronavirus	RVRGS-S-A-ARLEPC	CGAGTACGGGGCTCT---AGT---GCA---GCTCGACTAGAGCCCTGT
KR153325.1	TTTAAACGAGTACGGGGCTCTAGTGCAGCTCGACTAG	31	Alphacoronavirus	RVRGS-S-A-ARLEPC	CGAGTACGGGGCTCT---AGT---GCA---GCTCGACTAGAGCCCTGT
KR153326.1	TTTAAACGAGTACGGGGCTCTAGTGCAGCTCGACTAG	31	Alphacoronavirus	RVRGS-S-A-ARLEPC	CGAGTACGGGGCTCT---AGT---GCA---GCTCGACTAGAGCCCTGT
KR265759.1	TTTAAACGAGTACGGGGCTCTAGTGCAGCTCGACTAG	31	Alphacoronavirus	RVRGS-S-A-ARLEPC	CGAGTACGGGGCTCT---AGT---GCA---GCTCGACTAGAGCCCTGT
KR265760.1	TTTAAACGAGTACGGGGCTCTAGTGCAGCTCGACTAG	31	Alphacoronavirus	RVRGS-S-A-ARLEPC	CGAGTACGGGGCTCT---AGT---GCA---GCTCGACTAGAGCCCTGT
KR265761.1	TTTAAACGAGTACGGGGCTCTAGTGCAGCTCGACTAG	31	Alphacoronavirus	RVRGS-S-A-ARLEPC	CGAGTACGGGGCTCT---AGT---GCA---GCTCGACTAGAGCCCTGT
KR265762.1	TTTAAACGAGTACGGGGCTCTAGTGCAGCTCGACTAG	31	Alphacoronavirus	RVRGS-S-A-ARLEPC	CGAGTACGGGGCTCT---AGT---GCA---GCTCGACTAGAGCCCTGT
KR265763.1	TTTAAACGAGTACGGGGCTCTAGTGCAGCTCGACTAG	31	Alphacoronavirus	RVRGS-S-A-ARLEPC	CGAGTACGGGGCTCT---AGT---GCA---GCTCGACTAGAGCCCTGT
KR265764.1	TTTAAACGAGTACGGGGCTCTAGTGCAGCTCGACTAG	31	Alphacoronavirus	RVRGS-S-A-ARLEPC	CGAGTACGGGGCTCT---AGT---GCA---GCTCGACTAGAGCCCTGT
KR265765.1	TTTAAACGAGTACGGGGCTCTAGTGCAGCTCGACTAG	31	Alphacoronavirus	RVRGS-S-A-ARLEPC	CGAGTACGGGGCTCT---AGT---GCA---GCTCGACTAGAGCCCTGT
KR265766.1	TTTAAACGAGTACGGGGCTCTAGTGCAGCTCGACTAG	31	Alphacoronavirus	RVRGS-S-A-ARLEPC	CGAGTACGGGGCTCT---AGT---GCA---GCTCGACTAGAGCCCTGT
KR265767.1	TTTAAACGAGTACGGGGCTCTAGTGCAGCTCGACTAG	31	Alphacoronavirus	RVRGS-S-A-ARLEPC	CGAGTACGGGGCTCT---AGT---GCA---GCTCGACTAGAGCCCTGT
KR265768.1	TTTAAACGAGTACGGGGCTCTAGTGCAGCTCGACTAG	31	Alphacoronavirus	RVRGS-S-A-ARLEPC	CGAGTACGGGGCTCT---AGT---GCA---GCTCGACTAGAGCCCTGT
KR265769.1	TTTAAACGAGTACGGGGCTCTAGTGCAGCTCGACTAG	31	Alphacoronavirus	RVRGS-S-A-ARLEPC	CGAGTACGGGGCTCT---AGT---GCA---GCTCGACTAGAGCCCTGT
KR265770.1	TTTAAACGAGTACGGGGCTCTAGTGCAGCTCGACTAG	31	Alphacoronavirus	RVRGS-S-A-ARLEPC	CGAGTACGGGGCTCT---AGT---GCA---GCTCGACTAGAGCCCTGT
KR265771.1	TTTAAACGAGTACGGGGCTCTAGTGCAGCTCGACTAG	31	Alphacoronavirus	RVRGS-S-A-ARLEPC	CGAGTACGGGGCTCT---AGT---GCA---GCTCGACTAGAGCCCTGT
KR265772.1	TTTAAACGAGTACGGGGCTCTAGTGCAGCTCGACTAG	31	Alphacoronavirus	RVRGS-S-A-ARLEPC	CGAGTACGGGGCTCT---AGT---GCA---GCTCGACTAGAGCCCTGT
KR265773.1	TTTAAACGAGTACGGGGCTCTAGTGCAGCTCGACTAG	31	Alphacoronavirus	RVRGS-S-A-ARLEPC	CGAGTACGGGGCTCT---AGT---GCA---GCTCGACTAGAGCCCTGT
KR265774.1	TTTAAACGAGTACGGGGCTCTAGTGCAGCTCGACTAG	31	Alphacoronavirus	RVRGS-S-A-ARLEPC	CGAGTACGGGGCTCT---AGT---GCA---GCTCGACTAGAGCCCTGT
KR265775.1	TTTAAACGAGTACGGGGCTCTAGTGCAGCTCGACTAG	31	Alphacoronavirus	RVRGS-S-A-ARLEPC	CGAGTACGGGGCTCT---AGT---GCA---GCTCGACTAGAGCCCTGT
KR265776.1	TTTAAACGAGTACGGGGCTCTAGTGCAGCTCGACTAG	31	Alphacoronavirus	RVRGS-S-A-ARLEPC	CGAGTACGGGGCTCT---AGT---GCA---GCTCGACTAGAGCCCTGT
KR265777.1	TTTAAACGAGTACGGGGCTCTAGTGCAGCTCGACTAG	31	Alphacoronavirus	RVRGS-S-A-ARLEPC	CGAGTACGGGGCTCT---AGT---GCA---GCTCGACTAGAGCCCTGT
KR265778.1	TTTAAACGAGTACGGGGCTCTAGTGCAGCTCGACTAG	31	Alphacoronavirus	RVRGS-S-A-ARLEPC	CGAGTACGGGGCTCT---AGT---GCA---GCTCGACTAGAGCCCTGT
KR265779.1	TTTAAACGAGTACGGGGCTCTAGTGCAGCTCGACTAG	31	Alphacoronavirus	RVRGS-S-A-ARLEPC	CGAGTACGGGGCTCT---AGT---GCA---GCTCGACTAGAGCCCTGT
KR265780.1	TTTAAACGAGTACGGGGCTCTAGTGCAGCTCGACTAG	31	Alphacoronavirus	RVRGS-S-A-ARLEPC	CGAGTACGGGGCTCT---AGT---GCA---GCTCGACTAGAGCCCTGT
KR265781.1	TTTAAACGAGTACGGGGCTCTAGTGCAGCTCGACTAG	31	Alphacoronavirus	RVRGS-S-A-ARLEPC	CGAGTACGGGGCTCT---AGT---GCA---GCTCGACTAGAGCCCTGT
KR265782.1	TTTAAACGAGTACGGGGCTCTAGTGCAGCTCGACTAG	31	Alphacoronavirus	RVRGS-S-A-ARLEPC	CGAGTACGGGGCTCT---AGT---GCA---GCTCGACTAGAGCCCTGT
KR265783.1	TTTAAACGAGTACGGGGCTCTAGTGCAGCTCGACTAG	31	Alphacoronavirus	RVRGS-S-A-ARLEPC	CGAGTACGGGGCTCT---AGT---GCA---GCTCGACTAGAGCCCTGT
KR265784.1	TTTAAACGAGTACGGGGCTCTAGTGCAGCTCGACTAG	31	Alphacoronavirus	RVRGS-S-A-ARLEPC	CGAGTACGGGGCTCT---AGT---GCA---GCTCGACTAGAGCCCTGT
KR265785.1	TTTAAACGAGTACGGGGCTCTAGTGCAGCTCGACTAG	31	Alphacoronavirus	RVRGS-S-A-ARLEPC	CGAGTACGGGGCTCT---AGT---GCA---GCTCGACTAGAGCCCTGT
KR265786.1	TTTAAACGAGTACGGGGCTCTAGTGCAGCTCGACTAG	31	Alphacoronavirus	RVRGS-S-A-ARLEPC	CGAGTACGGGGCTCT---AGT---GCA---GCTCGACTAGAGCCCTGT
KR265787.1	TTTAAACGAGTACGGGGCTCTAGTGCAGCTCGACTAG	31	Alphacoronavirus	RVRGS-S-A-ARLEPC	CGAGTACGGGGCTCT---AGT---GCA---GCTCGACTAGAGCCCTGT
KR265788.1	TTTAAACGAGTACGGGGCTCTAGTGCAGCTCGACTAG	31	Alphacoronavirus	RVRGS-S-A-ARLEPC	CGAGTACGGGGCTCT---AGT---GCA---GCTCGACTAGAGCCCTGT
KR265789.1	TTTAAACGAGTACGGGGCTCTAGTGCAGCTCGACTAG	31	Alphacoronavirus	RVRGS-S-A-ARLEPC	CGAGTACGGGGCTCT---AGT---GCA---GCTCGACTAGAGCCCTGT
KR265790.1	TTTAAACGAGTACGGGGCTCTAGTGCAGCTCGACTAG	31	Alphacoronavirus	RVRGS-S-A-ARLEPC	CGAGTACGGGGCTCT---AGT---GCA---GCTCGACTAGAGCCCTGT
KR265791.1	TTTAAACGAGTACGGGGCTCTAGTGCAGCTCGACTAG	31	Alphacoronavirus	RVRGS-S-A-ARLEPC	CGAGTACGGGGCTCT---AGT---GCA---GCTCGACTAGAGCCCTGT
KR265792.1	TTTAAACGAGTACGGGGCTCTAGTGCAGCTCGACTAG	31	Alphacoronavirus	RVRGS-S-A-ARLEPC	CGAGTACGGGGCTCT---AGT---GCA---GCTCGACTAGAGCCCTGT
KR265793.1	TTTAAACGAGTACGGGGCTCTAGTGCAGCTCGACTAG	31	Alphacoronavirus	RVRGS-S-A-ARLEPC	CGAGTACGGGGCTCT---AGT---GCA---GCTCGACTAGAGCCCTGT
KR265794.1	TTTAAACGAGTACGGGGCTCTAGTGCAGCTCGACTAG	31	Alphacoronavirus	RVRGS-S-A-ARLEPC	CGAGTACGGGGCTCT---AGT---GCA---GCTCGACTAGAGCCCTGT
KR265795.1	TTTAAACGAGTACGGGGCTCTAGTGCAGCTCGACTAG	31	Alphacoronavirus	RVRGS-S-A-ARLEPC	CGAGTACGGGGCTCT---AGT---GCA---GCTCGACTAGAGCCCTGT
KR265796.1	TTTAAACGAGTACGGGGCTCTAGTGCAGCTCGACTAG	31	Alphacoronavirus	RVRGS-S-A-ARLEPC	CGAGTACGGGGCTCT---AGT---GCA---GCTCGACTAGAGCCCTGT
KR265797.1	TTTAAACGAGTACGGGGCTCTAGTGCAGCTCGACTAG	31	Alphacoronavirus	RVRGS-S-A-ARLEPC	CGAGTACGGGGCTCT---AGT---GCA---GCTCGACTAGAGCCCTGT
KR265798.1	TTTAAACGAGTACGGGGCTCTAGTGCAGCTCGACTAG	31	Alphacoronavirus	RVRGS-S-A-ARLEPC	CGAGTACGGGGCTCT---AGT---GCA---GCTCGACTAGAGCCCTGT
KR265799.1	TTTAAACGAGTACGGGGCTCTAGTGCAGCTCGACTAG	31	Alphacoronavirus	RVRGS-S-A-ARLEPC	CGAGTACGGGGCTCT---AGT---GCA---GCTCGACTAGAGCCCTGT
KR265800.1	TTTAAACGAGTACGGGGCTCTAGTGCAGCTCGACTAG	31	Alphacoronavirus	RVRGS-S-A-ARLEPC	CGAGTACGGGGCTCT---AGT---GCA---GCTCGACTAGAGCCCTGT
KR265801.1	TTTAAACGAGTACGGGGCTCTAGTGCAGCTCGACTAG	31	Alphacoronavirus	RVRGS-S-A-ARLEPC	CGAGTACGGGGCTCT---AGT---GCA---GCTCGACTAGAGCCCTGT
KR265802.1	TTTAAACGAGTACGGGGCTCTAGTGCAGCTCGACTAG	31	Alphacoronavirus	RVRGS-S-A-ARLEPC	CGAGTACGGGGCTCT---AGT---GCA---GCTCGACTAGAGCCCTGT
KR265803.1	TTTAAACGAGTACGGGGCTCTAGTGCAGCTCGACTAG	31	Alphacoronavirus	RVRGS-S-A-ARLEPC	CGAGTACGGGGCTCT---AGT---GCA---GCTCGACTAGAGCCCTGT
KR265804.1	TTTAAACGAGTACGGGGCTCTAGTGCAGCTCGACTAG	31	Alphacoronavirus	RVRGS-S-A-ARLEPC	CGAGTACGGGGCTCT---AGT---GCA---GCTCGACTAGAGCCCTGT
KR265805.1	TTTAAACGAGTACGGGGCTCTAGTGCAGCTCGACTAG	31	Alphacoronavirus	RVRGS-S-A-ARLEPC	CGAGTACGGGGCTCT---AGT---GCA---GCTCGACTAGAGCCCTGT
KR265806.1	TTTAAACGAGTACGGGGCTCTAGTGCAGCTCGACTAG	31	Alphacoronavirus	RVRGS-S-A-ARLEPC	CGAGTACGGGGCTCT---AGT---GCA---GCTCGACTAGAGCCCTGT
KR265807.1	TTTAAACGAGTACGGGGCTCTAGTGCAGCTCGACTAG	31	Alphacoronavirus	RVRGS-S-A-ARLEPC	CGAGTACGGGGCTCT---AGT---GCA---GCTCGACTAGAGCCCTGT
KR265808.1	TTTAAACGAGTACGGGGCTCTAGTGCAGCTCGACTAG	31	Alphacoronavirus	RVRGS-S-A-ARLEPC	CGAGTACGGGGCTCT---AGT---GCA---GCTCGACTAGAGCCCTGT
KR265809.1	TTTAAACGAGTACGGGGCTCTAGTGCAGCTCGACTAG	31	Alphacoronavirus	RVRGS-S-A-ARLEPC	CGAGTACGGGGCTCT---AGT---GCA---GCTCGACTAGAGCCCTGT
KR265810.1	TTTAAACGAGTACGGGGCTCTAGTGCAGCTCGACTAG	31	Alphacoronavirus	RVRGS-S-A-ARLEPC	CGAGTACGGGGCTCT---AGT---GCA---GCTCGACTAGAGCCCTGT
KR265811.1	TTTAAACGAGTACGGGGCTCTAGTGCAGCTCGACTAG	31	Alphacoronavirus	RVRGS-S-A-ARLEPC	CGAGTACGGGGCTCT---AGT---GCA---GCTCGACTAGAGCCCTGT
KR265812.1	TTTAAACGAGTACGGGGCTCTAGTGCAGCTCGACTAG	31	Alphacoronavirus	RVRGS-S-A-ARLEPC	CGAGTACGGGGCTCT---AGT---GCA---GCTCGACTAGAGCCCTGT
KR265813.1	TTTAAACGAGTACGGGGCTCTAGTGCAGCTCGACTAG	31	Alphacoronavirus	RVRGS-S-A-ARLEPC	CGAGTACGGGGCTCT---AGT---GCA---GCTCGACTAGAGCCCTGT
KR265814.1	TTTAAACGAGTACGGGGCTCTAGTGCAGCTCGACTAG	31	Alphacoronavirus	RVRGS-S-A-ARLEPC	CGAGTACGGGGCTCT---AGT---GCA---GCTCGACTAGAGCCCTGT
KR265815.1	TTTAAACGAGTACGGGGCTCTAGTGCAGCTCGACTAG	31	Alphacoronavirus	RVRGS-S-A-ARLEPC	CGAGTACGGGGCTCT---AGT---GCA---GCTCGACTAGAGCCCTGT
KR265816.1	TTTAAACGAGTACGGGGCTCTAGTGCAGCTCGACTAG	31	Alphacoronavirus	RVRGS-S-A-ARLEPC	CGAGTACGGGGCTCT---AGT---GCA---GCTCGACTAGAGCCCTGT
KR265817.1	TTTAAACGAGTACGGGGCTCTAGTGCAGCTCGACTAG	31	Alphacoronavirus	RVRGS-S-A-ARLEPC	CGAGTACGGGGCTCT---AGT---GCA---GCTCGACTAGAGCCCTGT
KR265818.1	TTTAAACGAGTACGGGGCTCTAGTGCAGCTCGACTAG	31	Alphacoronavirus	RVRGS-S-A-ARLEPC	CGAGTACGGGGCTCT---AGT---GCA---GCTCGACTAGAGCCCTGT
KR265819.1	TTTAAACGAGTACGGGGCTCTAGTGCAGCTCGACTAG	31	Alphacoronavirus	RVRGS-S-A-ARLEPC	CGAGTACGGGGCTCT---AGT---GCA---GCTCGACTAGAGCCCTGT
KR265820.1	TTTAAACGAGTACGGGGCTCTAGTGCAGCTCGACTAG	31	Alphacoronavirus	RVRGS-S-A-ARLEPC	CGAGTACGGGGCTCT---AGT---GCA---GCTCGACTAGAGCCCTGT
KR265821.1	TTTAAACGAGTACGGGGCTCTAGTGCAGCTCGACTAG	31	Alphacoronavirus	RVRGS-S-A-ARLEPC	CGAGTACGGGGCTCT---AGT---GCA---GCTCGACTAGAGCCCTGT
KR265822.1	TTTAAACGAGTACGGGGCTCTAGTGCAGCTCGACTAG	31	Alphacoronavirus	RVRGS-S-A-ARLEPC	CGAGTACGGGGCTCT---AGT---GCA---GCTCGACTAGAGCCCTGT
KR265823.1	TTTAAACGAGTACGGGGCTCTAGTGCAGCTCGACTAG	31	Alphacoronavirus	RVRGS-S-A-ARLEPC	CGAGTACGGGGCTCT---AGT---GCA---GCTCGACTAGAGCCCTGT
KR265824.1	TTTAAACGAGTACGGGGCTCTAGTGCAGCTCGACTAG	31	Alphacoronavirus	RVRGS-S-A-ARLEPC	CGAGTACGGGGCTCT---AGT---GCA---GCTCGACTAGAGCCCTGT
KR265825.1	TTTAAACGAGTACGGGGCTCTAGTGCAGCTCGACTAG	31	Alphacoronavirus	RVRGS-S-A-ARLEPC	CGAGTACGGGGCTCT---AGT---GCA---GCTCGACTAGAGCCCTGT
KR265826.1	TTTAAACGAGTACGGGGCTCTAGTGCAGCTCGACTAG	31	Alphacoronavirus	RVRGS-S-A-ARLEPC	CGAGTACGGGGCTCT---AGT---GCA---GCTCGACTAGAGCCCTGT
KR265827.1	TTTAAACGAGTACGGGGCTCTAGTGCAGCTCGACTAG	31	Alphacoronavirus	RVRGS-S-A-ARLEPC	CGAGTACGGGGCTCT---AGT---GCA---GCTCGACTAGAGCCCTGT
KR265828.1	TTTAAACGAGTACGGGGCTCTAGTGCAGCTCGACTAG	31	Alphacoronavirus	RVRGS-S-A-ARLEPC	CGAGTACGGGGCTCT---AGT---GCA---GCTCGACTAGAGCCCTGT
KR265829.1	TTTAAACGAGTACGGGGCTCTAGTGCAGCTCGACTAG	31	Alphacoronavirus	RVRGS-S-A-ARLEPC	CGAGTACGGGGCTCT---AGT---GCA---GCTCGACTAGAGCCCTGT
KR265830.1	TTTAAACGAGTACGGGGCTCTAGTGCAGCTCGACTAG	31	Alphacoronavirus	RVRGS-S-A-ARLEPC	CGAGTACGGGGCTCT---AGT---GCA---GCTCGACTAGAGCCCTGT
KR265831.1	TTTAAACGAGTACGGGGCTCTAGTGCAGCTCGACTAG	31	Alphacoronavirus	RVRGS-S-A-ARLEPC	CGAGTACGGGGCTCT---AGT---GCA---GCTCGACTAGAGCCCTGT
KR265832.1	TTTAAACGAGTACGGGGCTCTAGTGCAGCTCGACTAG	31	Alphacoronavirus	RVRGS-S-A-ARLEPC	CGAGTACGGGGCTCT---AGT---GCA---GCTCGACTAGAGCCCTGT
KR265833.1	TTTAAACGAGTACGGGGCTCTAGTGCAGCTCGACTAG	31	Alphacoronavirus	RVRGS-S-A-ARLEPC	CGAGTACGGGGCTCT---AGT---GCA---GCTCGACTAGAGCCCTGT
KR265834.1	TTTAAACGAGTACGGGGCTCTAGTGCAGCTCGACTAG	31	Alphacoronavirus	RVRGS-S-A-ARLEPC	CGAGTACGGGGCTCT---AGT---GCA---GCTCGACTAGAGCCCTGT
KR265840.1	TTTAAACGAGTACGGGGCTCTAGTGCAGCTCGACTAG	31	Alphacoronavirus	RVRGS-S-A-ARLEPC	CGAGTACGGGGCTCT---AGT---GCA---GCTCGACTAGAGCCCTGT
KR265841.1	TTTAAACGAGTACGGGGCTCTAGTGCAGCTCGACTAG	31	Alphacoronavirus	RVRGS-S-A-ARLEPC	CGAGTACGGGGCTCT---AGT---GCA---GCTCGACTAGAGCCCTGT
KR265842.1	TTTAAACGAGTACGGGGCTCTAGTGCAGCTCGACTAG	31	Alphacoronavirus	RVRGS-S-A-ARLEPC	CGAGTACGGGGCTCT---AGT---GCA---GCTCGACTAGAGCCCTGT
KR265843.1	TTTAAACGAGTACGGGGCTCTAGTGCAGCTCGACTAG	31	Alphacoronavirus	RVRGS-S-A-ARLEPC	CGAGTACGGGGCTCT---AGT---GCA---GCTCGACTAGAGCCCTGT
KR265844.1	TTTAAACGAGTACGGGGCTCTAGTGCAGCTCGACTAG	31	Alphacoronavirus	RVRGS-S-A-ARLEPC	CGAGTACGGGGCTCT---AGT---GCA---GCTCGACTAGAGCCCTGT
KR265845.1	TTTAAACGAGTACGGGGCTCTAGTGCAGCTCGACTAG	31	Alphacoronavirus	RVRGS-S-A-ARLEPC	CGAGTACGGGGCTCT---AGT---GCA---GCTCGACTAGAGCCCTGT
KR265846.1	TTTAAACGAGTACGGGGCTCTAGTGCAGCTCGACTAG	31	Alphacoronavirus	RVRGS-S-A-ARLEPC	CGAGTACGGGGCTCT---AGT---GCA---GCTCGACTAGAGCCCTGT
KR610991.1	TTTAAACGAGTACGGGGCTCTAGTGCAGCTCGACTAG	31	Alphacoronavirus	RVRGS-S-A-ARLEPC	CGAGTACGGGGCTCT---AGT---GCA---GCTCGACTAGAGCCCTGT
KR610992.1	TTTAAACGAGTACGGGGCTCTAGTGCAGCTCGACTAG	31	Alphacoronavirus	RVRGS-S-A-ARLEPC	CGAGTACGGGGCTCT---AGT---GCA---GCTCGACTAGAGCCCTGT
KR610993.1	TTTAAACGAGTACGGGGCTCTAGTGCAGCTCGACTAG	31	Alphacoronavirus	RVRGS-S-A-ARLEPC	CGAGTACGGGGCTCT---AGT---GCA---GCTCGACTAGAGCCCTGT
KR610994.1	TTTAAACGAGTACGGGGCTCTAGTGCAGCTCGACTAG	31	Alphacoronavirus	RVRGS-S-A-ARLEPC	CGAGTACGGGGCTCT---AGT---GCA---GCTCGACTAGAGCCCTGT
KR809885.1	TTTAAACGAGTACGGGGCTCTAGTGCAGCTCGACTAG	31	Alphacoronavirus	RVRGS-S-A-ARLEPC	CGAGTACGGGGCTCT---AGT---GCA---GCTCGACTAGAGCCCTGT
KR818832.1	TTTAAACGAGTACGGGGCTCTAGTGCAGCTCGACTAG	31	Alphacoronavirus	RVRGS-S-A-ARLEPC	CGAGTACGGGGCTCT---AGT---GCA---GCTCGACTAGAGCCCTGT
KR818833.1	TTTAAACGAGTACGGGGCTCTAGTGCAGCTCGACTAG	31	Alphacoronavirus	RVRGS-S-A-ARLEPC	CGAGTACGGGGCTCT---AGT---GCA---GCTCGACTAGAGCCCTGT
KR873431.1	TTTAAACGAGTACGGGGCTCTAGTGCAGCTCGACTAG	31	Alphacoronavirus	RVRGS-S-A-ARLEPC	CGAGTACGGGGCTCT---AGT---GCA---GCTCGACTAGAGCCCTGT
KR873434.1	TTTAAACGAGTACGGGGCTCTAGTGCAGCTCGACTAG	31	Alphacoronavirus	RVRGS-S-A-ARLEPC	CGAGTACGGGGCTCT---AGT---GCA---GCTCGACTAGAGCCCTGT
KR873435.1	TTTAAACGAGTACGGGGCTCTAGTGCAGCTCGACTAG	31	Alphacoronavirus	RVRGS-S-A-ARLEPC	CGAGTACGGGGCTCT---AGT---GCA---GCTCGACTAGAGCCCTGT
KT021227.1	TTTAAACGAGTACGGGGCTCTAGTGCAGCTCGACTAG	31	Alphacoronavirus	RVRGS-S-A-ARLEPC	CGAGTACGGGGCTCT---AGT---GCA---GCTCGACTAGAGCCCTGT
KT021228.1	TTTAAACGAGTACGGGGCTCTAGTGCAGCTCGACTAG	31	Alphacoronavirus	RVRGS-S-A-ARLEPC	CGAGTACGGGGCTCT---AGT---GCA---GCTCGACTAGAGCCCTGT
KT021229.1	TTTAAACGAGTACGGGGCTCTAGTGCAGCTCGACTAG	31	Alphacoronavirus	RVRGS-S-A-ARLEPC	CGAGTACGGGGCTCT---AGT---GCA---GCTCGACTAGAGCCCTGT
KT021230.1	TTTAAACGAGTACGGGGCTCTAGTGCAGCTCGACTAG	31	Alphacoronavirus	RVRGS-S-A-ARLEPC	CGAGTACGGGGCTCT---AGT---GCA---GCTCGACTAGAGCCCTGT
KT021231.1	TTTAAACGAGTACGGGGCTCTAGTGCAGCTCGACTAG	31	Alphacoronavirus	RVRGS-S-A-ARLEPC	CGAGTACGGGGCTCT---AGT---GCA---GCTCGACTAGAGCCCTGT
KT021232.1	TTTAAACGAGTACGGGGCTCTAGTGCAGCTCGACTAG	31	Alphacoronavirus	RVRGS-S-A-ARLEPC	CGAGTACGGGGCTCT---AGT---GCA---GCTCGACTAGAGCCCTGT
KT021233.1	TTTAAACGAGTACGGGGCTCTAGTGCAGCTCGACTAG	31	Alphacoronavirus	RVRGS-S-A-ARLEPC	CGAGTACGGGGCTCT---AGT---GCA---GCTCGACTAGAGCCCTGT
KT199103.1	TTTAAACGAGTACGGGGCTCTAGTGCAGCTCGACTAG	31	Alphacoronavirus	RVRGS-S-A-ARLEPC	CGAGTACGGGGCTCT---AGT---GCA---GCTCGACTAGAGCCCTGT
KT323979.1	TTTAAACGAGTACGGGGCTCTAGTGCAGCTCGACTAG	31	Alphacoronavirus	RVRGS-S-A-ARLEPC	CGAGTACGGGGCTCT---AGT---GCA---GCTCGACTAGAGCCCTGT
KT323980.1	TTTAAACGAGTACGGGGCTCTAGTGCAGCTCGACTAG	31	Alphacoronavirus	RVRGS-S-A-ARLEPC	CGAGTACGGGGCTCT---AGT---GCA---GCTCGACTAGAGCCCTGT
KT591944.1	TTTAAACGAGTACGGGGCTCTAGTGCAGCTCGACTAG	31	Alphacoronavirus	RVRGS-S-A-ARLEPC	CGAGTACGGGGCTCT---AGT---GCA---GCTCGACTAGAGCCCTGT
KT860508.1	TTTAAACGAGTACGGGGCTCTAGTGCAGCTCGACTAG	31	Alphacoronavirus	RVRGS-S-A-ARLEPC	CGAGTACGGGGCTCT---AGT---GCA---GCTCGACTAGAGCCCTGT
KU252649.1	TTTAAACGAGTACGGGGCTCTAGTGCAGCTCGACTAG	31	Alphacoronavirus	RVRGS-S-A-ARLEPC	CGAGTACGGGGCTCT---AGT---GCA---GCTCGACTAGAGCCCTGT
KU297956.1	TTTAAACGAGTACGGGGCTCTAGTGCAGCTCGACTAG	31	Alphacoronavirus	RVRGS-S-A-ARLEPC	CGAGTACGGGGCTCT---AGT---GCA---GCTCGACTAGAGCCCTGT
KU380331.1	TTTAAACGAGTACGGGGCTCTAGTGCAGCTCGACTAG	31	Alphacoronavirus	RVRGS-S-A-ARLEPC	CGAGTACGGGGCTCT---AGT---GCA---GCTCGACTAGAGCCCTGT
KU558702.1	TTTAAACGAGTACGGGGCTCTAGTGCAGCTCGACTAG	31	Alphacoronavirus	RVRGS-S-A-ARLEPC	CGAGTACGGGGCTCT---AGT---GCA---GCTCGACTAGAGCCCTGT
KU569509.1	TTTAAACGAGTACGGGGCTCTAGTGCAGCTCGACTAG	31	Alphacoronavirus	RVRGS-S-A-ARLEPC	CGAGTACGGGGCTCT---AGT---GCA---GCTCGACTAGAGCCCTGT
KU646831.1	TTTAAACGAGTACGGGGCTCTAGTGCAGCTCGACTAG	31	Alphacoronavirus	RVRGS-S-A-ARLEPC	CGAGTACGGGGCTCT---AGT---GCA---GCTCGACTAGAGCCCTGT
KU664503.1	TTTAAACGAGTACGGGGCTCTAGTGCAGCTCGACTAG	31	Alphacoronavirus	RVRGS-S-A-ARLEPC	CGAGTACGGGGCTCT---AGT---GCA---GCTCGACTAGAGCCCTGT
KU836638.1	TTTAAACGAGTACGGGGCTCTAGTGCAGCTCGACTAG	31	Alphacoronavirus	RVRGS-S-A-ARLEPC	CGAGTACGGGGCTCT---AGT---GCA---GCTCGACTAGAGCCCTGT
KU847996.1	TTTAAACGAGTACGGGGCTCTAGTGCAGCTCGACTAG	31	Alphacoronavirus	RVRGS-S-A-ARLEPC	CGAGTACGGGGCTCT---AGT---GCA---GCTCGACTAGAGCCCTGT
KU893861.1	TTTAAACGAGTACGGGGCTCTAGTGCAGCTCGACTAG	31	Alphacoronavirus	RVRGS-S-A-ARLEPC	CGAGTACGGGGCTCT---AGT---GCA---GCTCGACTAGAGCCCTGT
KU893869.1	TTTAAACGAGTACGGGGCTCTAGTGCAGCTCGACTAG	31	Alphacoronavirus	RVRGS-S-A-ARLEPC	CGAGTACGGGGCTCT---AGT---GCA---GCTCGACTAGAGCCCTGT
KU893870.1	TTTAAACGAGTACGGGGCTCTAGTGCAGCTCGACTAG	31	Alphacoronavirus	RVRGS-S-A-ARLEPC	CGAGTACGGGGCTCT---AGT---GCA---GCTCGACTAGAGCCCTGT
KU893871.1	TTTAAACGAGTACGGGGCTCTAGTGCAGCTCGACTAG	31	Alphacoronavirus	RVRGS-S-A-ARLEPC	CGAGTACGGGGCTCT---AGT---GCA---GCTCGACTAGAGCCCTGT
KU893872.1	TTTAAACGAGTACGGGGCTCTAGTGCAGCTCGACTAG	31	Alphacoronavirus	RVRGS-S-A-ARLEPC	CGAGTACGGGGCTCT---AGT---GCA---GCTCGACTAGAGCCCTGT
KU893873.1	TTTAAACGAGTACGGGGCTCTAGTGCAGCTCGACTAG	31	Alphacoronavirus	RVRGS-S-A-ARLEPC	CGAGTACGGGGCTCT---AGT---GCA---GCTCGACTAGAGCCCTGT
KU975389.1	TTTAAACGAGTACGGGGCTCTAGTGCAGCTCGACTAG	31	Alphacoronavirus	RVRGS-S-A-ARLEPC	CGAGTACGGGGCTCT---AGT---GCA---GCTCGACTAGAGCCCTGT
KU982966.1	TTTAAACGAGTACGGGGCTCTAGTGCAGCTCGACTAG	31	Alphacoronavirus	RVRGS-S-A-ARLEPC	CGAGTACGGGGCTCT---AGT---GCA---GCTCGACTAGAGCCCTGT
KU982967.1	TTTAAACGAGTACGGGGCTCTAGTGCAGCTCGACTAG	31	Alphacoronavirus	RVRGS-S-A-ARLEPC	CGAGTACGGGGCTCT---AGT---GCA---GCTCGACTAGAGCCCTGT
KU982968.1	TTTAAACGAGTACGGGGCTCTAGTGCAGCTCGACTAG	31	Alphacoronavirus	RVRGS-S-A-ARLEPC	CGAGTACGGGGCTCT---AGT---GCA---GCTCGACTAGAGCCCTGT
KU982969.1	TTTAAACGAGTACGGGGCTCTAGTGCAGCTCGACTAG	31	Alphacoronavirus	RVRGS-S-A-ARLEPC	CGAGTACGGGGCTCT---AGT---GCA---GCTCGACTAGAGCCCTGT
KU982970.1	TTTAAACGAGTACGGGGCTCTAGTGCAGCTCGACTAG	31	Alphacoronavirus	RVRGS-S-A-ARLEPC	CGAGTACGGGGCTCT---AGT---GCA---GCTCGACTAGAGCCCTGT
KU982971.1	TTTAAACGAGTACGGGGCTCTAGTGCAGCTCGACTAG	31	Alphacoronavirus	RVRGS-S-A-ARLEPC	CGAGTACGGGGCTCT---AGT---GCA---GCTCGACTAGAGCCCTGT
KU982972.1	TTTAAACGAGTACGGGGCTCTAGTGCAGCTCGACTAG	31	Alphacoronavirus	RVRGS-S-A-ARLEPC	CGAGTACGGGGCTCT---AGT---GCA---GCTCGACTAGAGCCCTGT
KU982973.1	TTTAAACGAGTACGGGGCTCTAGTGCAGCTCGACTAG	31	Alphacoronavirus	RVRGS-S-A-ARLEPC	CGAGTACGGGGCTCT---AGT---GCA---GCTCGACTAGAGCCCTGT
KU982974.1	TTTAAACGAGTACGGGGCTCTAGTGCAGCTCGACTAG	31	Alphacoronavirus	RVRGS-S-A-ARLEPC	CGAGTACGGGGCTCT---AGT---GCA---GCTCGACTAGAGCCCTGT
KU982975.1	TTTAAACGAGTACGGGGCTCTAGTGCAGCTCGACTAG	31	Alphacoronavirus	RVRGS-S-A-ARLEPC	CGAGTACGGGGCTCT---AGT---GCA---GCTCGACTAGAGCCCTGT
KU982976.1	TTTAAACGAGTACGGGGCTCTAGTGCAGCTCGACTAG	31	Alphacoronavirus	RVRGS-S-A-ARLEPC	CGAGTACGGGGCTCT---AGT---GCA---GCTCGACTAGAGCCCTGT
KU982977.1	TTTAAACGAGTACGGGGCTCTAGTGCAGCTCGACTAG	31	Alphacoronavirus	RVRGS-S-A-ARLEPC	CGAGTACGGGGCTCT---AGT---GCA---GCTCGACTAGAGCCCTGT
KU982978.1	TTTAAACGAGTACGGGGCTCTAGTGCAGCTCGACTAG	31	Alphacoronavirus	RVRGS-S-A-ARLEPC	CGAGTACGGGGCTCT---AGT---GCA---GCTCGACTAGAGCCCTGT
KU982979.1	TTTAAACGAGTACGGGGCTCTAGTGCAGCTCGACTAG	31	Alphacoronavirus	RVRGS-S-A-ARLEPC	CGAGTACGGGGCTCT---AGT---GCA---GCTCGACTAGAGCCCTGT
KU982980.1	TTTAAACGAGTACGGGGCTCTAGTGCAGCTCGACTAG	31	Alphacoronavirus	RVRGS-S-A-ARLEPC	CGAGTACGGGGCTCT---AGT---GCA---GCTCGACTAGAGCCCTGT
KU982981.1	TTTAAACGAGTACGGGGCTCTAGTGCAGCTCGACTAG	31	Alphacoronavirus	RVRGS-S-A-ARLEPC	CGAGTACGGGGCTCT---AGT---GCA---GCTCGACTAGAGCCCTGT
KX016034.1	TTTAAACGAGTACGGGGCTCTAGTGCAGCTCGACTAG	31	Alphacoronavirus	RVRGS-S-A-ARLEPC	CGAGTACGGGGCTCT---AGT---GCA---GCTCGACTAGAGCCCTGT
KX058031.1	TTTAAACGAGTACGGGGCTCTAGTGCAGCTCGACTAG	31	Alphacoronavirus	RVRGS-S-A-ARLEPC	CGAGTACGGGGCTCT---AGT---GCA---GCTCGACTAGAGCCCTGT
KX058032.1	TTTAAACGAGTACGGGGCTCTAGTGCAGCTCGACTAG	31	Alphacoronavirus	RVRGS-S-A-ARLEPC	CGAGTACGGGGCTCT---AGT---GCA---GCTCGACTAGAGCCCTGT
KX058033.1	TTTAAACGAGTACGGGGCTCTAGTGCAGCTCGACTAG	31	Alphacoronavirus	RVRGS-S-A-ARLEPC	CGAGTACGGGGCTCT---AGT---GCA---GCTCGACTAGAGCCCTGT
KX064280.1	TTTAAACGAGTACGGGGCTCTAGTGCAGCTCGACTAG	31	Alphacoronavirus	RVRGS-S-A-ARLEPC	CGAGTACGGGGCTCT---AGT---GCA---GCTCGACTAGAGCCCTGT
KX066126.1	TTTAAACGAGTACGGGGCTCTAGTGCAGCTCGACTAG	31	Alphacoronavirus	RVRGS-S-A-ARLEPC	CGAGTACGGGGCTCT---AGT---GCA---GCTCGACTAGAGCCCTGT
KX289955.1	TTTAAACGAGTACGGGGCTCTAGTGCAGCTCGACTAG	31	Alphacoronavirus	RVRGS-S-A-ARLEPC	CGAGTACGGGGCTCT---AGT---GCA---GCTCGACTAGAGCCCTGT
KX534205.1	TTTAAACGAGTACGGGGCTCTAGTGCAGCTCGACTAG	31	Alphacoronavirus	RVRGS-S-A-ARLEPC	CGAGTACGGGGCTCT---AGT---GCA---GCTCGACTAGAGCCCTGT
KX534206.1	TTTAAACGAGTACGGGGCTCTAGTGCAGCTCGACTAG	31	Alphacoronavirus	RVRGS-S-A-ARLEPC	CGAGTACGGGGCTCT---AGT---GCA---GCTCGACTAGAGCCCTGT
KX550281.1	TTTAAACGAGTACGGGGCTCTAGTGCAGCTCGACTAG	31	Alphacoronavirus	RVRGS-S-A-ARLEPC	CGAGTACGGGGCTCT---AGT---GCA---GCTCGACTAGAGCCCTGT
KX580958.1	TTTAAACGAGTACGGGGCTCTAGTGCAGCTCGACTAG	31	Alphacoronavirus	RVRGS-S-A-ARLEPC	CGAGTACGGGGCTCT---AGT---GCA---GCTCGACTAGAGCCCTGT
KX683006.1	TTTAAACGAGTACGGGGCTCTAGTGCAGCTCGACTAG	31	Alphacoronavirus	RVRGS-S-A-ARLEPC	CGAGTACGGGGCTCT---AGT---GCA---GCTCGACTAGAGCCCTGT
KX791060.1	TTTAAACGAGTACGGGGCTCTAGTGCAGCTCGACTAG	31	Alphacoronavirus	RVRGS-S-A-ARLEPC	CGAGTACGGGGCTCT---AGT---GCA---GCTCGACTAGAGCCCTGT
KX812523.1	TTTAAACGAGTACGGGGCTCTAGTGCAGCTCGACTAG	31	Alphacoronavirus	RVRGS-S-A-ARLEPC	CGAGTACGGGGCTCT---AGT---GCA---GCTCGACTAGAGCCCTGT
KX812524.1	TTTAAACGAGTACGGGGCTCTAGTGCAGCTCGACTAG	31	Alphacoronavirus	RVRGS-S-A-ARLEPC	CGAGTACGGGGCTCT---AGT---GCA---GCTCGACTAGAGCCCTGT
KX839246.1	TTTAAACGAGTACGGGGCTCTAGTGCAGCTCGACTAG	31	Alphacoronavirus	RVRGS-S-A-ARLEPC	CGAGTACGGGGCTCT---AGT---GCA---GCTCGACTAGAGCCCTGT
KX839247.1	TTTAAACGAGTACGGGGCTCTAGTGCAGCTCGACTAG	31	Alphacoronavirus	RVRGS-S-A-ARLEPC	CGAGTACGGGGCTCT---AGT---GCA---GCTCGACTAGAGCCCTGT
KX839248.1	TTTAAACGAGTACGGGGCTCTAGTGCAGCTCGACTAG	31	Alphacoronavirus	RVRGS-S-A-ARLEPC	CGAGTACGGGGCTCT---AGT---GCA---GCTCGACTAGAGCCCTGT
KX839249.1	TTTAAACGAGTACGGGGCTCTAGTGCAGCTCGACTAG	31	Alphacoronavirus	RVRGS-S-A-ARLEPC	CGAGTACGGGGCTCT---AGT---GCA---GCTCGACTAGAGCCCTGT
KX839250.1	TTTAAACGAGTACGGGGCTCTAGTGCAGCTCGACTAG	31	Alphacoronavirus	RVRGS-S-A-ARLEPC	CGAGTACGGGGCTCT---AGT---GCA---GCTCGACTAGAGCCCTGT
KX839251.1	TTTAAACGAGTACGGGGCTCTAGTGCAGCTCGACTAG	31	Alphacoronavirus	RVRGS-S-A-ARLEPC	CGAGTACGGGGCTCT---AGT---GCA---GCTCGACTAGAGCCCTGT
KX883635.1	TTTAAACGAGTACGGGGCTCTAGTGCAGCTCGACTAG	31	Alphacoronavirus	RVRGS-S-A-ARLEPC	CGAGTACGGGGCTCT---AGT---GCA---GCTCGACTAGAGCCCTGT
KX981440.1	TTTAAACGAGTACGGGGCTCTAGTGCAGCTCGACTAG	31	Alphacoronavirus	RVRGS-S-A-ARLEPC	CGAGTACGGGGCTCT---AGT---GCA---GCTCGACTAGAGCCCTGT
KY007139.1	TTTAAACGAGTACGGGGCTCTAGTGCAGCTCGACTAG	31	Alphacoronavirus	RVRGS-S-A-ARLEPC	CGAGTACGGGGCTCT---AGT---GCA---GCTCGACTAGAGCCCTGT
KY007140.1	TTTAAACGAGTACGGGGCTCTAGTGCAGCTCGACTAG	31	Alphacoronavirus	RVRGS-S-A-ARLEPC	CGAGTACGGGGCTCT---AGT---GCA---GCTCGACTAGAGCCCTGT
KY019623.1	TTTAAACGAGTACGGGGCTCTAGTGCAGCTCGACTAG	31	Alphacoronavirus	RVRGS-S-A-ARLEPC	CGAGTACGGGGCTCT---AGT---GCA---GCTCGACTAGAGCCCTGT
KY019624.1	TTTAAACGAGTACGGGGCTCTAGTGCAGCTCGACTAG	31	Alphacoronavirus	RVRGS-S-A-ARLEPC	CGAGTACGGGGCTCT---AGT---GCA---GCTCGACTAGAGCCCTGT
KY070587.1	TTTAAACGAGTACGGGGCTCTAGTGCAGCTCGACTAG	31	Alphacoronavirus	RVRGS-S-A-ARLEPC	CGAGTACGGGGCTCT---AGT---GCA---GCTCGACTAGAGCCCTGT
KY111278.1	TTTAAACGAGTACGGGGCTCTAGTGCAGCTCGACTAG	31	Alphacoronavirus	RVRGS-S-A-ARLEPC	CGAGTACGGGGCTCT---AGT---GCA---GCTCGACTAGAGCCCTGT
KY420075.1	TTTAAACGAGTACGGGGCTCTAGTGCAGCTCGACTAG	31	Alphacoronavirus	RVRGS-S-A-ARLEPC	CGAGTACGGGGCTCT---AGT---GCA---GCTCGACTAGAGCCCTGT
KY486713.1	TTTAAACGAGTACGGGGCTCTAGTGCAGCTCGACTAG	31	Alphacoronavirus	RVRGS-S-A-ARLEPC	CGAGTACGGGGCTCT---AGT---GCA---GCTCGACTAGAGCCCTGT
KY486714.1	TTTAAACGAGTACGGGGCTCTAGTGCAGCTCGACTAG	31	Alphacoronavirus	RVRGS-S-A-ARLEPC	CGAGTACGGGGCTCT---AGT---GCA---GCTCGACTAGAGCCCTGT
KY499261.1	TTTAAACGAGTACGGGGCTCTAGTGCAGCTCGACTAG	31	Alphacoronavirus	RVRGS-S-A-ARLEPC	CGAGTACGGGGCTCT---AGT---GCA---GCTCGACTAGAGCCCTGT
KY499262.1	TTTAAACGAGTACGGGGCTCTAGTGCAGCTCGACTAG	31	Alphacoronavirus	RVRGS-S-A-ARLEPC	CGAGTACGGGGCTCT---AGT---GCA---GCTCGACTAGAGCCCTGT
KY649107.1	TTTAAACGAGTACGGGGCTCTAGTGCAGCTCGACTAG	31	Alphacoronavirus	RVRGS-S-A-ARLEPC	CGAGTACGGGGCTCT---AGT---GCA---GCTCGACTAGAGCCCTGT
KY793536.1	TTTAAACGAGTACGGGGCTCTAGTGCAGCTCGACTAG	31	Alphacoronavirus	RVRGS-S-A-ARLEPC	CGAGTACGGGGCTCT---AGT---GCA---GCTCGACTAGAGCCCTGT
KY825240.1	TTTAAACGAGTACGGGGCTCTAGTGCAGCTCGACTAG	31	Alphacoronavirus	RVRGS-S-A-ARLEPC	CGAGTACGGGGCTCT---AGT---GCA---GCTCGACTAGAGCCCTGT
KY825241.1	TTTAAACGAGTACGGGGCTCTAGTGCAGCTCGACTAG	31	Alphacoronavirus	RVRGS-S-A-ARLEPC	CGAGTACGGGGCTCT---AGT---GCA---GCTCGACTAGAGCCCTGT
KY825242.1	TTTAAACGAGTACGGGGCTCTAGTGCAGCTCGACTAG	31	Alphacoronavirus	RVRGS-S-A-ARLEPC	CGAGTACGGGGCTCT---AGT---GCA---GCTCGACTAGAGCCCTGT
KY825243.1	TTTAAACGAGTACGGGGCTCTAGTGCAGCTCGACTAG	31	Alphacoronavirus	RVRGS-S-A-ARLEPC	CGAGTACGGGGCTCT---AGT---GCA---GCTCGACTAGAGCCCTGT
KY928065.1	TTTAAACGAGTACGGGGCTCTAGTGCAGCTCGACTAG	31	Alphacoronavirus	RVRGS-S-A-ARLEPC	CGAGTACGGGGCTCT---AGT---GCA---GCTCGACTAGAGCCCTGT
KY963963.1	TTTAAACGAGTACGGGGCTCTAGTGCAGCTCGACTAG	31	Alphacoronavirus	RVRGS-S-A-ARLEPC	CGAGTACGGGGCTCT---AGT---GCA---GCTCGACTAGAGCCCTGT
LC053455.1	TTTAAACGAGTACGGGGCTCTAGTGCAGCTCGACTAG	31	Alphacoronavirus	RVRGS-S-A-ARLEPC	CGAGTACGGGGCTCT---AGT---GCA---GCTCGACTAGAGCCCTGT
LC063810.1	TTTAAACGAGTACGGGGCTCTAGTGCAGCTCGACTAG	31	Alphacoronavirus	RVRGS-S-A-ARLEPC	CGAGTACGGGGCTCT---AGT---GCA---GCTCGACTAGAGCCCTGT
LC063811.1	TTTAAACGAGTACGGGGCTCTAGTGCAGCTCGACTAG	31	Alphacoronavirus	RVRGS-S-A-ARLEPC	CGAGTACGGGGCTCT---AGT---GCA---GCTCGACTAGAGCCMTGT
LC063812.1	TTTAAACGAGTACGGGGCTCTAGTGCAGCTCGACTAG	31	Alphacoronavirus	RVRGS-S-A-ARLEPC	CGAGTACGGGGCTCT---AGT---GCA---GCTCGACTAGAGCCCTGT
LC063813.1	TTTAAACGAGTACGGGGCTCTAGTGCAGCTCGACTAG	31	Alphacoronavirus	RVRGS-S-A-ARLEPC	CGAGTACGGGGCTCT---AGT---GCA---GCTCGACTAGAGCCMTGT
LC063814.1	TTTAAACGAGTACGGGGCTCTAGTGCAGCTCGACTAG	31	Alphacoronavirus	RVRGS-S-A-ARLEPC	CGAGTACGGGGCTCT---AGT---GCA---GCTCGACTAGAGCCCTGT
LC063815.1	TTTAAACGAGTACGGGGCTCTAGTGCAGCTCGACTAG	31	Alphacoronavirus	RVRGS-S-A-ARLEPC	CGAGTACGGGGCTCT---AGT---GCA---GCTCGACTAGAGCCMTGT
LC063816.1	TTTAAACGAGTACGGGGCTCTAGTGCAGCTCGACTAG	31	Alphacoronavirus	RVRGS-S-A-ARLEPC	CGAGTACGGGGCTCT---AGT---GCA---GCTCGACTAGAGCCCTGT
LC063817.1	TTTAAACGAGTACGGGGCTCTAGTGCAGCTCGACTAG	31	Alphacoronavirus	RVRGS-S-A-ARLEPC	CGAGTACGGGGCTCT---AGT---GCA---GCTCGACTAGAGCCMTGT
LC063818.1	TTTAAACGAGTACGGGGCTCTAGTGCAGCTCGACTAG	31	Alphacoronavirus	RVRGS-S-A-ARLEPC	CGAGTACGGGGCTCT---AGT---GCA---GCTCGACTAGAGCCCTGT
LC063819.1	TTTAAACGAGTACGGGGCTCTAGTGCAGCTCGACTAG	31	Alphacoronavirus	RVRGS-S-A-ARLEPC	CGAGTACGGGGCTCT---AGT---GCA---GCTCGACTAGAGCCCTGT
LC063820.1	TTTAAACGAGTACGGGGCTCTAGTGCAGCTCGACTAG	31	Alphacoronavirus	RVRGS-S-A-ARLEPC	CGAGTACGGGGCTCT---AGT---GCA---GCTCGACTAGAGCCCTGT
LC063821.1	TTTAAACGAGTACGGGGCTCTAGTGCAGCTCGACTAG	31	Alphacoronavirus	RVRGS-S-A-ARLEPC	CGAGTACGGGGCTCT---AGT---GCA---GCTCGACTAGAGCCCTGT
LC063822.1	TTTAAACGAGTACGGGGCTCTAGTGCAGCTCGACTAG	31	Alphacoronavirus	RVRGS-S-A-ARLEPC	CGAGTACGGGGCTCT---AGT---GCA---GCTCGACTAGAGCCCTGT
LC063823.1	TTTAAACGAGTACGGGGCTCTAGTGCAGCTCGACTAG	31	Alphacoronavirus	RVRGS-S-A-ARLEPC	CGAGTACGGGGCTCT---AGT---GCA---GCTCGACTAGAGCCCTGT
LC063824.1	TTTAAACGAGTACGGGGCTCTAGTGCAGCTCGACTAG	31	Alphacoronavirus	RVRGS-S-A-ARLEPC	CGAGTACGGGGCTCT---AGT---GCA---GCTCGACTAGAGCCMTGT
LC063825.1	TTTAAACGAGTACGGGGCTCTAGTGCAGCTCGACTAG	31	Alphacoronavirus	RVRGS-S-A-ARLEPC	CGAGTACGGGGCTCT---AGT---GCA---GCTCGACTAGAGCCMTGT
LC063826.1	TTTAAACGAGTACGGGGCTCTAGTGCAGCTCGACTAG	31	Alphacoronavirus	RVRGS-S-A-ARLEPC	CGAGTACGGGGCTCT---AGT---GCA---GCTCGACTAGAGCCMTGT
LC063827.1	TTTAAACGAGTACGGGGCTCTAGTGCAGCTCGACTAG	31	Alphacoronavirus	RVRGS-S-A-ARLEPC	CGAGTACGGGGCTCT---AGT---GCA---GCTCGACTAGAGCCMTGT
LC063829.1	TTTAAACGAGTACGGGGCTCTAGTGCAGCTCGACTAG	31	Alphacoronavirus	RVRGS-S-A-ARLEPC	CGAGTACGGGGCTCT---AGT---GCA---GCTCGACTAGAGCCCTGT
LC063830.1	TTTAAACGAGTACGGGGCTCTAGTGCAGCTCGACTAG	31	Alphacoronavirus	RVRGS-S-A-ARLEPC	CGAGTACGGGGCTCT---AGT---GCA---GCTCGACTAGAGCCCTGT
LC063831.1	TTTAAACGAGTACGGGGCTCTAGTGCAGCTCGACTAG	31	Alphacoronavirus	RVRGS-S-A-ARLEPC	CGAGTACGGGGCTCT---AGT---GCA---GCTCGACTAGAGCCCTGT
LC063832.1	TTTAAACGAGTACGGGGCTCTAGTGCAGCTCGACTAG	31	Alphacoronavirus	RVRGS-S-A-ARLEPC	CGAGTACGGGGCTCT---AGT---GCA---GCTCGACTAGAGCCCTGT
LC063833.1	TTTAAACGAGTACGGGGCTCTAGTGCAGCTCGACTAG	31	Alphacoronavirus	RVRGS-S-A-ARLEPC	CGAGTACGGGGCTCT---AGT---GCA---GCTCGACTAGAGCCCTGT
LC063834.1	TTTAAACGAGTACGGGGCTCTAGTGCAGCTCGACTAG	31	Alphacoronavirus	RVRGS-S-A-ARLEPC	CGAGTACGGGGCTCT---AGT---GCA---GCTCGACTAGAGCCMTGT
LC063835.1	TTTAAACGAGTACGGGGCTCTAGTGCAGCTCGACTAG	31	Alphacoronavirus	RVRGS-S-A-ARLEPC	CGAGTACGGGGCTCT---AGT---GCA---GCTCGACTAGAGCCMTGT
LC063836.1	TTTAAACGAGTACGGGGCTCTAGTGCAGCTCGACTAG	31	Alphacoronavirus	RVRGS-S-A-ARLEPC	CGAGTACGGGGCTCT---AGT---GCA---GCTCGACTAGAGCCMTGT
LC063837.1	TTTAAACGAGTACGGGGCTCTAGTGCAGCTCGACTAG	31	Alphacoronavirus	RVRGS-S-A-ARLEPC	CGAGTACGGGGCTCT---AGT---GCA---GCTCGACTAGAGCCCTGT
LC063838.1	TTTAAACGAGTACGGGGCTCTAGTGCAGCTCGACTAG	31	Alphacoronavirus	RVRGS-S-A-ARLEPC	CGAGTACGGGGCTCT---AGT---GCA---GCTCGACTAGAGCCCTGT
LC063839.1	TTTAAACGAGTACGGGGCTCTAGTGCAGCTCGACTAG	31	Alphacoronavirus	RVRGS-S-A-ARLEPC	CGAGTACGGGGCTCT---AGT---GCA---GCTCGACTAGAGCCMTGT
LC063840.1	TTTAAACGAGTACGGGGCTCTAGTGCAGCTCGACTAG	31	Alphacoronavirus	RVRGS-S-A-ARLEPC	CGAGTACGGGGCTCT---AGT---GCA---GCTCGACTAGAGCCCTGT
LC063841.1	TTTAAACGAGTACGGGGCTCTAGTGCAGCTCGACTAG	31	Alphacoronavirus	RVRGS-S-A-ARLEPC	CGAGTACGGGGCTCT---AGT---GCA---GCTCGACTAGAGCCCTGT
LC063842.1	TTTAAACGAGTACGGGGCTCTAGTGCAGCTCGACTAG	31	Alphacoronavirus	RVRGS-S-A-ARLEPC	CGAGTACGGGGCTCT---AGT---GCA---GCTCGACTAGAGCCCTGT
LC063843.1	TTTAAACGAGTACGGGGCTCTAGTGCAGCTCGACTAG	31	Alphacoronavirus	RVRGS-S-A-ARLEPC	CGAGTACGGGGCTCT---AGT---GCA---GCTCGACTAGAGCCCTGT
LC063844.1	TTTAAACGAGTACGGGGCTCTAGTGCAGCTCGACTAG	31	Alphacoronavirus	RVRGS-S-A-ARLEPC	CGAGTACGGGGCTCT---AGT---GCA---GCTCGACTAGAGCCCTGT
LC063845.1	TTTAAACGAGTACGGGGCTCTAGTGCAGCTCGACTAG	31	Alphacoronavirus	RVRGS-S-A-ARLEPC	CGAGTACGGGGCTCT---AGT---GCA---GCTCGACTAGAGCCCTGT
LC063846.1	TTTAAACGAGTACGGGGCTCTAGTGCAGCTCGACTAG	31	Alphacoronavirus	RVRGS-S-A-ARLEPC	CGAGTACGGGGCTCT---AGT---GCA---GCTCGACTAGAGCCCTGT
LC063847.1	TTTAAACGAGTACGGGGCTCTAGTGCAGCTCGACTAG	31	Alphacoronavirus	RVRGS-S-A-ARLEPC	CGAGTACGGGGCTCT---AGT---GCA---GCTCGACTAGAGCCCTGT
LM645057.1	TTTAAACGAGTACGGGGCTCTAGTGCAGCTCGACTAG	31	Alphacoronavirus	RVRGS-S-A-ARLEPC	CGAGTACGGGGCTCT---AGT---GCA---GCTCGACTAGAGCCCTGT
LM645058.1	TTTAAACGAGTACGGGGCTCTAGTGCAGCTCGACTAG	31	Alphacoronavirus	RVRGS-S-A-ARLEPC	CGAGTACGGGGCTCT---AGT---GCA---GCTCGACTAGAGCCCTGT
LP731408.1	TTTAAACGAGTACGGGGCTCTAGTGCAGCTCGACTAG	31	Alphacoronavirus	RVRGS-S-A-ARLEPC	CGAGTACGGGGCTCT---AGT---GCA---GCTCGACTAGAGCCCTGT
LP731409.1	TTTAAACGAGTACGGGGCTCTAGTGCAGCTCGACTAG	31	Alphacoronavirus	RVRGS-S-A-ARLEPC	CGAGTACGGGGCTCT---AGT---GCA---GCTCGACTAGAGCCCTGT
LP731410.1	TTTAAACGAGTACGGGGCTCTAGTGCAGCTCGACTAG	31	Alphacoronavirus	RVRGS-S-A-ARLEPC	CGAGTACGGGGCTCT---AGT---GCA---GCTCGACTAGAGCCCTGT
LP731411.1	TTTAAACGAGTACGGGGCTCTAGTGCAGCTCGACTAG	31	Alphacoronavirus	RVRGS-S-A-ARLEPC	CGAGTACGGGGCTCT---AGT---GCA---GCTCGACTAGAGCCCTGT
LP731412.1	TTTAAACGAGTACGGGGCTCTAGTGCAGCTCGACTAG	31	Alphacoronavirus	RVRGS-S-A-ARLEPC	CGAGTACGGGGCTCT---AGT---GCA---GCTCGACTAGAGCCCTGT
LP731413.1	TTTAAACGAGTACGGGGCTCTAGTGCAGCTCGACTAG	31	Alphacoronavirus	RVRGS-S-A-ARLEPC	CGAGTACGGGGCTCT---AGT---GCA---GCTCGACTAGAGCCCTGT
LP731414.1	TTTAAACGAGTACGGGGCTCTAGTGCAGCTCGACTAG	31	Alphacoronavirus	RVRGS-S-A-ARLEPC	CGAGTACGGGGCTCT---AGT---GCA---GCTCGACTAGAGCCCTGT
LP731415.1	TTTAAACGAGTACGGGGCTCTAGTGCAGCTCGACTAG	31	Alphacoronavirus	RVRGS-S-A-ARLEPC	CGAGTACGGGGCTCT---AGT---GCA---GCTCGACTAGAGCCCTGT
LP731416.1	TTTAAACGAGTACGGGGCTCTAGTGCAGCTCGACTAG	31	Alphacoronavirus	RVRGS-S-A-ARLEPC	CGAGTACGGGGCTCT---AGT---GCA---GCTCGACTAGAGCCCTGT
LP731435.1	TTTAAACGAGTACGGGGCTCTAGTGCAGCTCGACTAG	31	Alphacoronavirus	RVRGS-S-A-ARLEPC	CGAGTACGGGGCTCT---AGT---GCA---GCTCGACTAGAGCCCTGT
LP731436.1	TTTAAACGAGTACGGGGCTCTAGTGCAGCTCGACTAG	31	Alphacoronavirus	RVRGS-S-A-ARLEPC	CGAGTACGGGGCTCT---AGT---GCA---GCTCGACTAGAGCCCTGT
LP731437.1	TTTAAACGAGTACGGGGCTCTAGTGCAGCTCGACTAG	31	Alphacoronavirus	RVRGS-S-A-ARLEPC	CGAGTACGGGGCTCT---AGT---GCA---GCTCGACTAGAGCCCTGT
LP731438.1	TTTAAACGAGTACGGGGCTCTAGTGCAGCTCGACTAG	31	Alphacoronavirus	RVRGS-S-A-ARLEPC	CGAGTACGGGGCTCT---AGT---GCA---GCTCGACTAGAGCCCTGT
LP731439.1	TTTAAACGAGTACGGGGCTCTAGTGCAGCTCGACTAG	31	Alphacoronavirus	RVRGS-S-A-ARLEPC	CGAGTACGGGGCTCT---AGT---GCA---GCTCGACTAGAGCCCTGT
LP731459.1	TTTAAACGAGTACGGGGCTCTAGTGCAGCTCGACTAG	31	Alphacoronavirus	RVRGS-S-A-ARLEPC	CGAGTACGGGGCTCT---AGT---GCA---GCTCGACTAGAGCCCTGT
LP731460.1	TTTAAACGAGTACGGGGCTCTAGTGCAGCTCGACTAG	31	Alphacoronavirus	RVRGS-S-A-ARLEPC	CGAGTACGGGGCTCT---AGT---GCA---GCTCGACTAGAGCCCTGT
LP731461.1	TTTAAACGAGTACGGGGCTCTAGTGCAGCTCGACTAG	31	Alphacoronavirus	RVRGS-S-A-ARLEPC	CGAGTACGGGGCTCT---AGT---GCA---GCTCGACTAGAGCCCTGT
LP731462.1	TTTAAACGAGTACGGGGCTCTAGTGCAGCTCGACTAG	31	Alphacoronavirus	RVRGS-S-A-ARLEPC	CGAGTACGGGGCTCT---AGT---GCA---GCTCGACTAGAGCCCTGT
LP731463.1	TTTAAACGAGTACGGGGCTCTAGTGCAGCTCGACTAG	31	Alphacoronavirus	RVRGS-S-A-ARLEPC	CGAGTACGGGGCTCT---AGT---GCA---GCTCGACTAGAGCCCTGT
LP731464.1	TTTAAACGAGTACGGGGCTCTAGTGCAGCTCGACTAG	31	Alphacoronavirus	RVRGS-S-A-ARLEPC	CGAGTACGGGGCTCT---AGT---GCA---GCTCGACTAGAGCCCTGT
LP731465.1	TTTAAACGAGTACGGGGCTCTAGTGCAGCTCGACTAG	31	Alphacoronavirus	RVRGS-S-A-ARLEPC	CGAGTACGGGGCTCT---AGT---GCA---GCTCGACTAGAGCCCTGT
LP731466.1	TTTAAACGAGTACGGGGCTCTAGTGCAGCTCGACTAG	31	Alphacoronavirus	RVRGS-S-A-ARLEPC	CGAGTACGGGGCTCT---AGT---GCA---GCTCGACTAGAGCCCTGT
LP731467.1	TTTAAACGAGTACGGGGCTCTAGTGCAGCTCGACTAG	31	Alphacoronavirus	RVRGS-S-A-ARLEPC	CGAGTACGGGGCTCT---AGT---GCA---GCTCGACTAGAGCCCTGT
LP731468.1	TTTAAACGAGTACGGGGCTCTAGTGCAGCTCGACTAG	31	Alphacoronavirus	RVRGS-S-A-ARLEPC	CGAGTACGGGGCTCT---AGT---GCA---GCTCGACTAGAGCCCTGT
LP731469.1	TTTAAACGAGTACGGGGCTCTAGTGCAGCTCGACTAG	31	Alphacoronavirus	RVRGS-S-A-ARLEPC	CGAGTACGGGGCTCT---AGT---GCA---GCTCGACTAGAGCCCTGT
LP731470.1	TTTAAACGAGTACGGGGCTCTAGTGCAGCTCGACTAG	31	Alphacoronavirus	RVRGS-S-A-ARLEPC	CGAGTACGGGGCTCT---AGT---GCA---GCTCGACTAGAGCCCTGT
LP731471.1	TTTAAACGAGTACGGGGCTCTAGTGCAGCTCGACTAG	31	Alphacoronavirus	RVRGS-S-A-ARLEPC	CGAGTACGGGGCTCT---AGT---GCA---GCTCGACTAGAGCCCTGT
LP731472.1	TTTAAACGAGTACGGGGCTCTAGTGCAGCTCGACTAG	31	Alphacoronavirus	RVRGS-S-A-ARLEPC	CGAGTACGGGGCTCT---AGT---GCA---GCTCGACTAGAGCCCTGT
LP731473.1	TTTAAACGAGTACGGGGCTCTAGTGCAGCTCGACTAG	31	Alphacoronavirus	RVRGS-S-A-ARLEPC	CGAGTACGGGGCTCT---AGT---GCA---GCTCGACTAGAGCCCTGT
LP731474.1	TTTAAACGAGTACGGGGCTCTAGTGCAGCTCGACTAG	31	Alphacoronavirus	RVRGS-S-A-ARLEPC	CGAGTACGGGGCTCT---AGT---GCA---GCTCGACTAGAGCCCTGT
LP731475.1	TTTAAACGAGTACGGGGCTCTAGTGCAGCTCGACTAG	31	Alphacoronavirus	RVRGS-S-A-ARLEPC	CGAGTACGGGGCTCT---AGT---GCA---GCTCGACTAGAGCCCTGT
LP731476.1	TTTAAACGAGTACGGGGCTCTAGTGCAGCTCGACTAG	31	Alphacoronavirus	RVRGS-S-A-ARLEPC	CGAGTACGGGGCTCT---AGT---GCA---GCTCGACTAGAGCCCTGT
LP731477.1	TTTAAACGAGTACGGGGCTCTAGTGCAGCTCGACTAG	31	Alphacoronavirus	RVRGS-S-A-ARLEPC	CGAGTACGGGGCTCT---AGT---GCA---GCTCGACTAGAGCCCTGT
LP731478.1	TTTAAACGAGTACGGGGCTCTAGTGCAGCTCGACTAG	31	Alphacoronavirus	RVRGS-S-A-ARLEPC	CGAGTACGGGGCTCT---AGT---GCA---GCTCGACTAGAGCCCTGT
LQ068527.1	TTTAAACGAGTACGGGGCTCTAGTGCAGCTCGACTAG	31	Alphacoronavirus	RVRGS-S-A-ARLEPC	CGAGTACGGGGCTCT---AGT---GCA---GCTCGACTAGAGCCCTGT
LQ068536.1	TTTAAACGAGTACGGGGCTCTAGTGCAGCTCGACTAG	31	Alphacoronavirus	RVRGS-S-A-ARLEPC	CGAGTACGGGGCTCT---AGT---GCA---GCTCGACTAGAGCCCTGT
LQ068537.1	TTTAAACGAGTACGGGGCTCTAGTGCAGCTCGACTAG	31	Alphacoronavirus	RVRGS-S-A-ARLEPC	CGAGTACGGGGCTCT---AGT---GCA---GCTCGACTAGAGCCMTGT
LQ110721.1	TTTAAACGAGTACGGGGCTCTAGTGCAGCTCGACTAG	31	Alphacoronavirus	RVRGS-S-A-ARLEPC	CGAGTACGGGGCTCT---AGT---GCA---GCTCGACTAGAGCCCTGT
LQ110722.1	TTTAAACGAGTACGGGGCTCTAGTGCAGCTCGACTAG	31	Alphacoronavirus	RVRGS-S-A-ARLEPC	CGAGTACGGGGCTCT---AGT---GCA---GCTCGACTAGAGCCCTGT
LQ410511.1	TTTAAACGAGTACGGGGCTCTAGTGCAGCTCGACTAG	31	Alphacoronavirus	RVRGS-S-A-ARLEPC	CGAGTACGGGGCTCT---AGT---GCA---GCTCGACTAGAGCCMTGT
LQ410512.1	TTTAAACGAGTACGGGGCTCTAGTGCAGCTCGACTAG	31	Alphacoronavirus	RVRGS-S-A-ARLEPC	CGAGTACGGGGCTCT---AGT---GCA---GCTCGACTAGAGCCCTGT
LQ410513.1	TTTAAACGAGTACGGGGCTCTAGTGCAGCTCGACTAG	31	Alphacoronavirus	RVRGS-S-A-ARLEPC	CGAGTACGGGGCTCT---AGT---GCA---GCTCGACTAGAGCCCTGT
LQ410514.1	TTTAAACGAGTACGGGGCTCTAGTGCAGCTCGACTAG	31	Alphacoronavirus	RVRGS-S-A-ARLEPC	CGAGTACGGGGCTCT---AGT---GCA---GCTCGACTAGAGCCCTGT
LQ410515.1	TTTAAACGAGTACGGGGCTCTAGTGCAGCTCGACTAG	31	Alphacoronavirus	RVRGS-S-A-ARLEPC	CGAGTACGGGGCTCT---AGT---GCA---GCTCGACTAGAGCCCTGT
LQ410516.1	TTTAAACGAGTACGGGGCTCTAGTGCAGCTCGACTAG	31	Alphacoronavirus	RVRGS-S-A-ARLEPC	CGAGTACGGGGCTCT---AGT---GCA---GCTCGACTAGAGCCCTGT
LQ410517.1	TTTAAACGAGTACGGGGCTCTAGTGCAGCTCGACTAG	31	Alphacoronavirus	RVRGS-S-A-ARLEPC	CGAGTACGGGGCTCT---AGT---GCA---GCTCGACTAGAGCCCTGT
LQ410518.1	TTTAAACGAGTACGGGGCTCTAGTGCAGCTCGACTAG	31	Alphacoronavirus	RVRGS-S-A-ARLEPC	CGAGTACGGGGCTCT---AGT---GCA---GCTCGACTAGAGCCCTGT
LQ410519.1	TTTAAACGAGTACGGGGCTCTAGTGCAGCTCGACTAG	31	Alphacoronavirus	RVRGS-S-A-ARLEPC	CGAGTACGGGGCTCT---AGT---GCA---GCTCGACTAGAGCCCTGT
LQ905109.1	TTTAAACGAGTACGGGGCTCTAGTGCAGCTCGACTAG	31	Alphacoronavirus	RVRGS-S-A-ARLEPC	CGAGTACGGGGCTCT---AGT---GCA---GCTCGACTAGAGCCMTGT
LT897799.1	TTTAAACGAGTACGGGGCTCTAGTGCAGCTCGACTAG	31	Alphacoronavirus	RVRGS-S-A-ARLEPC	CGAGTACGGGGCTCT---AGT---GCA---GCTCGACTAGAGCCCTGT
LT898408.1	TTTAAACGAGTACGGGGCTCTAGTGCAGCTCGACTAG	31	Alphacoronavirus	RVRGS-S-A-ARLEPC	CGAGTACGGGGCTCT---AGT---GCA---GCTCGACTAGAGCCCTGT
LT898409.1	TTTAAACGAGTACGGGGCTCTAGTGCAGCTCGACTAG	31	Alphacoronavirus	RVRGS-S-A-ARLEPC	CGAGTACGGGGCTCT---AGT---GCA---GCTCGACTAGAGCCCTGT
LT898410.1	TTTAAACGAGTACGGGGCTCTAGTGCAGCTCGACTAG	31	Alphacoronavirus	RVRGS-S-A-ARLEPC	CGAGTACGGGGCTCT---AGT---GCA---GCTCGACTAGAGCCCTGT
LT898411.1	TTTAAACGAGTACGGGGCTCTAGTGCAGCTCGACTAG	31	Alphacoronavirus	RVRGS-S-A-ARLEPC	CGAGTACGGGGCTCT---AGT---GCA---GCTCGACTAGAGCCCTGT
LT898412.1	TTTAAACGAGTACGGGGCTCTAGTGCAGCTCGACTAG	31	Alphacoronavirus	RVRGS-S-A-ARLEPC	CGAGTACGGGGCTCT---AGT---GCA---GCTCGACTAGAGCCCTGT
LT898413.1	TTTAAACGAGTACGGGGCTCTAGTGCAGCTCGACTAG	31	Alphacoronavirus	RVRGS-S-A-ARLEPC	CGAGTACGGGGCTCT---AGT---GCA---GCTCGACTAGAGCCCTGT
LT898414.1	TTTAAACGAGTACGGGGCTCTAGTGCAGCTCGACTAG	31	Alphacoronavirus	RVRGS-S-A-ARLEPC	CGAGTACGGGGCTCT---AGT---GCA---GCTCGACTAGAGCCCTGT
LT898415.1	TTTAAACGAGTACGGGGCTCTAGTGCAGCTCGACTAG	31	Alphacoronavirus	RVRGS-S-A-ARLEPC	CGAGTACGGGGCTCT---AGT---GCA---GCTCGACTAGAGCCCTGT
LT898416.1	TTTAAACGAGTACGGGGCTCTAGTGCAGCTCGACTAG	31	Alphacoronavirus	RVRGS-S-A-ARLEPC	CGAGTACGGGGCTCT---AGT---GCA---GCTCGACTAGAGCCCTGT
LT898417.1	TTTAAACGAGTACGGGGCTCTAGTGCAGCTCGACTAG	31	Alphacoronavirus	RVRGS-S-A-ARLEPC	CGAGTACGGGGCTCT---AGT---GCA---GCTCGACTAGAGCCCTGT
LT898418.1	TTTAAACGAGTACGGGGCTCTAGTGCAGCTCGACTAG	31	Alphacoronavirus	RVRGS-S-A-ARLEPC	CGAGTACGGGGCTCT---AGT---GCA---GCTCGACTAGAGCCCTGT
LT898420.1	TTTAAACGAGTACGGGGCTCTAGTGCAGCTCGACTAG	31	Alphacoronavirus	RVRGS-S-A-ARLEPC	CGAGTACGGGGCTCT---AGT---GCA---GCTCGACTAGAGCCCTGT
LT898421.1	TTTAAACGAGTACGGGGCTCTAGTGCAGCTCGACTAG	31	Alphacoronavirus	RVRGS-S-A-ARLEPC	CGAGTACGGGGCTCT---AGT---GCA---GCTCGACTAGAGCCCTGT
LT898423.1	TTTAAACGAGTACGGGGCTCTAGTGCAGCTCGACTAG	31	Alphacoronavirus	RVRGS-S-A-ARLEPC	CGAGTACGGGGCTCT---AGT---GCA---GCTCGACTAGAGCCCTGT
LT898425.1	TTTAAACGAGTACGGGGCTCTAGTGCAGCTCGACTAG	31	Alphacoronavirus	RVRGS-S-A-ARLEPC	CGAGTACGGGGCTCT---AGT---GCA---GCTCGACTAGAGCCCTGT
LT898426.1	TTTAAACGAGTACGGGGCTCTAGTGCAGCTCGACTAG	31	Alphacoronavirus	RVRGS-S-A-ARLEPC	CGAGTACGGGGCTCT---AGT---GCA---GCTCGACTAGAGCCCTGT
LT898427.1	TTTAAACGAGTACGGGGCTCTAGTGCAGCTCGACTAG	31	Alphacoronavirus	RVRGS-S-A-ARLEPC	CGAGTACGGGGCTCT---AGT---GCA---GCTCGACTAGAGCCCTGT
LT898430.1	TTTAAACGAGTACGGGGCTCTAGTGCAGCTCGACTAG	31	Alphacoronavirus	RVRGS-S-A-ARLEPC	CGAGTACGGGGCTCT---AGT---GCA---GCTCGACTAGAGCCCTGT
LT898431.1	TTTAAACGAGTACGGGGCTCTAGTGCAGCTCGACTAG	31	Alphacoronavirus	RVRGS-S-A-ARLEPC	CGAGTACGGGGCTCT---AGT---GCA---GCTCGACTAGAGCCCTGT
LT898432.1	TTTAAACGAGTACGGGGCTCTAGTGCAGCTCGACTAG	31	Alphacoronavirus	RVRGS-S-A-ARLEPC	CGAGTACGGGGCTCT---AGT---GCA---GCTCGACTAGAGCCCTGT
LT898433.1	TTTAAACGAGTACGGGGCTCTAGTGCAGCTCGACTAG	31	Alphacoronavirus	RVRGS-S-A-ARLEPC	CGAGTACGGGGCTCT---AGT---GCA---GCTCGACTAGAGCCCTGT
LT898435.1	TTTAAACGAGTACGGGGCTCTAGTGCAGCTCGACTAG	31	Alphacoronavirus	RVRGS-S-A-ARLEPC	CGAGTACGGGGCTCT---AGT---GCA---GCTCGACTAGAGCCCTGT
LT898436.1	TTTAAACGAGTACGGGGCTCTAGTGCAGCTCGACTAG	31	Alphacoronavirus	RVRGS-S-A-ARLEPC	CGAGTACGGGGCTCT---AGT---GCA---GCTCGACTAGAGCCCTGT
LT898438.1	TTTAAACGAGTACGGGGCTCTAGTGCAGCTCGACTAG	31	Alphacoronavirus	RVRGS-S-A-ARLEPC	CGAGTACGGGGCTCT---AGT---GCA---GCTCGACTAGAGCCCTGT
LT898439.1	TTTAAACGAGTACGGGGCTCTAGTGCAGCTCGACTAG	31	Alphacoronavirus	RVRGS-S-A-ARLEPC	CGAGTACGGGGCTCT---AGT---GCA---GCTCGACTAGAGCCCTGT
LT898440.1	TTTAAACGAGTACGGGGCTCTAGTGCAGCTCGACTAG	31	Alphacoronavirus	RVRGS-S-A-ARLEPC	CGAGTACGGGGCTCT---AGT---GCA---GCTCGACTAGAGCCCTGT
LT898441.1	TTTAAACGAGTACGGGGCTCTAGTGCAGCTCGACTAG	31	Alphacoronavirus	RVRGS-S-A-ARLEPC	CGAGTACGGGGCTCT---AGT---GCA---GCTCGACTAGAGCCCTGT
LT898443.1	TTTAAACGAGTACGGGGCTCTAGTGCAGCTCGACTAG	31	Alphacoronavirus	RVRGS-S-A-ARLEPC	CGAGTACGGGGCTCT---AGT---GCA---GCTCGACTAGAGCCCTGT
LT898444.1	TTTAAACGAGTACGGGGCTCTAGTGCAGCTCGACTAG	31	Alphacoronavirus	RVRGS-S-A-ARLEPC	CGAGTACGGGGCTCT---AGT---GCA---GCTCGACTAGAGCCCTGT
LT898445.1	TTTAAACGAGTACGGGGCTCTAGTGCAGCTCGACTAG	31	Alphacoronavirus	RVRGS-S-A-ARLEPC	CGAGTACGGGGCTCT---AGT---GCA---GCTCGACTAGAGCCCTGT
LT898446.1	TTTAAACGAGTACGGGGCTCTAGTGCAGCTCGACTAG	31	Alphacoronavirus	RVRGS-S-A-ARLEPC	CGAGTACGGGGCTCT---AGT---GCA---GCTCGACTAGAGCCCTGT
LT898447.1	TTTAAACGAGTACGGGGCTCTAGTGCAGCTCGACTAG	31	Alphacoronavirus	RVRGS-S-A-ARLEPC	CGAGTACGGGGCTCT---AGT---GCA---GCTCGACTAGAGCCCTGT
LT900498.1	TTTAAACGAGTACGGGGCTCTAGTGCAGCTCGACTAG	31	Alphacoronavirus	RVRGS-S-A-ARLEPC	CGAGTACGGGGCTCT---AGT---GCA---GCTCGACTAGAGCCCTGT
LT900499.1	TTTAAACGAGTACGGGGCTCTAGTGCAGCTCGACTAG	31	Alphacoronavirus	RVRGS-S-A-ARLEPC	CGAGTACGGGGCTCT---AGT---GCA---GCTCGACTAGAGCCCTGT
LT900500.1	TTTAAACGAGTACGGGGCTCTAGTGCAGCTCGACTAG	31	Alphacoronavirus	RVRGS-S-A-ARLEPC	CGAGTACGGGGCTCT---AGT---GCA---GCTCGACTAGAGCCCTGT
LT900501.1	TTTAAACGAGTACGGGGCTCTAGTGCAGCTCGACTAG	31	Alphacoronavirus	RVRGS-S-A-ARLEPC	CGAGTACGGGGCTCT---AGT---GCA---GCTCGACTAGAGCCCTGT
LT900502.1	TTTAAACGAGTACGGGGCTCTAGTGCAGCTCGACTAG	31	Alphacoronavirus	RVRGS-S-A-ARLEPC	CGAGTACGGGGCTCT---AGT---GCA---GCTCGACTAGAGCCCTGT
LT905450.1	TTTAAACGAGTACGGGGCTCTAGTGCAGCTCGACTAG	31	Alphacoronavirus	RVRGS-S-A-ARLEPC	CGAGTACGGGGCTCT---AGT---GCA---GCTCGACTAGAGCCCTGT
LT905451.1	TTTAAACGAGTACGGGGCTCTAGTGCAGCTCGACTAG	31	Alphacoronavirus	RVRGS-S-A-ARLEPC	CGAGTACGGGGCTCT---AGT---GCA---GCTCGACTAGAGCCCTGT
LT906581.1	TTTAAACGAGTACGGGGCTCTAGTGCAGCTCGACTAG	31	Alphacoronavirus	RVRGS-S-A-ARLEPC	CGAGTACGGGGCTCT---AGT---GCA---GCTCGACTAGAGCCCTGT
LT906582.1	TTTAAACGAGTACGGGGCTCTAGTGCAGCTCGACTAG	31	Alphacoronavirus	RVRGS-S-A-ARLEPC	CGAGTACGGGGCTCT---AGT---GCA---GCTCGACTAGAGCCCTGT
LT906620.1	TTTAAACGAGTACGGGGCTCTAGTGCAGCTCGACTAG	31	Alphacoronavirus	RVRGS-S-A-ARLEPC	CGAGTACGGGGCTCT---AGT---GCA---GCTCGACTAGAGCCCTGT
LY411674.1	TTTAAACGAGTACGGGGCTCTAGTGCAGCTCGACTAG	31	Alphacoronavirus	RVRGS-S-A-ARLEPC	CGAGTACGGGGCTCT---AGT---GCA---GCTCGACTAGAGCCCTGT
LY411680.1	TTTAAACGAGTACGGGGCTCTAGTGCAGCTCGACTAG	31	Alphacoronavirus	RVRGS-S-A-ARLEPC	CGAGTACGGGGCTCT---AGT---GCA---GCTCGACTAGAGCCCTGT
LY411681.1	TTTAAACGAGTACGGGGCTCTAGTGCAGCTCGACTAG	31	Alphacoronavirus	RVRGS-S-A-ARLEPC	CGAGTACGGGGCTCT---AGT---GCA---GCTCGACTAGAGCCMTGT
LY646142.1	TTTAAACGAGTACGGGGCTCTAGTGCAGCTCGACTAG	31	Alphacoronavirus	RVRGS-S-A-ARLEPC	CGAGTACGGGGCTCT---AGT---GCA---GCTCGACTAGAGCCCTGT
LY646143.1	TTTAAACGAGTACGGGGCTCTAGTGCAGCTCGACTAG	31	Alphacoronavirus	RVRGS-S-A-ARLEPC	CGAGTACGGGGCTCT---AGT---GCA---GCTCGACTAGAGCCCTGT
MA347646.1	TTTAAACGAGTACGGGGCTCTAGTGCAGCTCGACTAG	31	Alphacoronavirus	RVRGS-S-A-ARLEPC	CGAGTACGGGGCTCT---AGT---GCA---GCTCGACTAGAGCCCTGT
MA347647.1	TTTAAACGAGTACGGGGCTCTAGTGCAGCTCGACTAG	31	Alphacoronavirus	RVRGS-S-A-ARLEPC	CGAGTACGGGGCTCT---AGT---GCA---GCTCGACTAGAGCCCTGT
MA347648.1	TTTAAACGAGTACGGGGCTCTAGTGCAGCTCGACTAG	31	Alphacoronavirus	RVRGS-S-A-ARLEPC	CGAGTACGGGGCTCT---AGT---GCA---GCTCGACTAGAGCCCTGT
MA347649.1	TTTAAACGAGTACGGGGCTCTAGTGCAGCTCGACTAG	31	Alphacoronavirus	RVRGS-S-A-ARLEPC	CGAGTACGGGGCTCT---AGT---GCA---GCTCGACTAGAGCCCTGT
MA347650.1	TTTAAACGAGTACGGGGCTCTAGTGCAGCTCGACTAG	31	Alphacoronavirus	RVRGS-S-A-ARLEPC	CGAGTACGGGGCTCT---AGT---GCA---GCTCGACTAGAGCCCTGT
MA347651.1	TTTAAACGAGTACGGGGCTCTAGTGCAGCTCGACTAG	31	Alphacoronavirus	RVRGS-S-A-ARLEPC	CGAGTACGGGGCTCT---AGT---GCA---GCTCGACTAGAGCCCTGT
MA347652.1	TTTAAACGAGTACGGGGCTCTAGTGCAGCTCGACTAG	31	Alphacoronavirus	RVRGS-S-A-ARLEPC	CGAGTACGGGGCTCT---AGT---GCA---GCTCGACTAGAGCCCTGT
MA347653.1	TTTAAACGAGTACGGGGCTCTAGTGCAGCTCGACTAG	31	Alphacoronavirus	RVRGS-S-A-ARLEPC	CGAGTACGGGGCTCT---AGT---GCA---GCTCGACTAGAGCCCTGT
MA347654.1	TTTAAACGAGTACGGGGCTCTAGTGCAGCTCGACTAG	31	Alphacoronavirus	RVRGS-S-A-ARLEPC	CGAGTACGGGGCTCT---AGT---GCA---GCTCGACTAGAGCCCTGT
MA347655.1	TTTAAACGAGTACGGGGCTCTAGTGCAGCTCGACTAG	31	Alphacoronavirus	RVRGS-S-A-ARLEPC	CGAGTACGGGGCTCT---AGT---GCA---GCTCGACTAGAGCCCTGT
MA347656.1	TTTAAACGAGTACGGGGCTCTAGTGCAGCTCGACTAG	31	Alphacoronavirus	RVRGS-S-A-ARLEPC	CGAGTACGGGGCTCT---AGT---GCA---GCTCGACTAGAGCCCTGT
MA347657.1	TTTAAACGAGTACGGGGCTCTAGTGCAGCTCGACTAG	31	Alphacoronavirus	RVRGS-S-A-ARLEPC	CGAGTACGGGGCTCT---AGT---GCA---GCTCGACTAGAGCCCTGT
MA347658.1	TTTAAACGAGTACGGGGCTCTAGTGCAGCTCGACTAG	31	Alphacoronavirus	RVRGS-S-A-ARLEPC	CGAGTACGGGGCTCT---AGT---GCA---GCTCGACTAGAGCCCTGT
MA347659.1	TTTAAACGAGTACGGGGCTCTAGTGCAGCTCGACTAG	31	Alphacoronavirus	RVRGS-S-A-ARLEPC	CGAGTACGGGGCTCT---AGT---GCA---GCTCGACTAGAGCCCTGT
MA347660.1	TTTAAACGAGTACGGGGCTCTAGTGCAGCTCGACTAG	31	Alphacoronavirus	RVRGS-S-A-ARLEPC	CGAGTACGGGGCTCT---AGT---GCA---GCTCGACTAGAGCCCTGT
MA347661.1	TTTAAACGAGTACGGGGCTCTAGTGCAGCTCGACTAG	31	Alphacoronavirus	RVRGS-S-A-ARLEPC	CGAGTACGGGGCTCT---AGT---GCA---GCTCGACTAGAGCCCTGT
MA347662.1	TTTAAACGAGTACGGGGCTCTAGTGCAGCTCGACTAG	31	Alphacoronavirus	RVRGS-S-A-ARLEPC	CGAGTACGGGGCTCT---AGT---GCA---GCTCGACTAGAGCCCTGT
MA347663.1	TTTAAACGAGTACGGGGCTCTAGTGCAGCTCGACTAG	31	Alphacoronavirus	RVRGS-S-A-ARLEPC	CGAGTACGGGGCTCT---AGT---GCA---GCTCGACTAGAGCCCTGT
MA347664.1	TTTAAACGAGTACGGGGCTCTAGTGCAGCTCGACTAG	31	Alphacoronavirus	RVRGS-S-A-ARLEPC	CGAGTACGGGGCTCT---AGT---GCA---GCTCGACTAGAGCCCTGT
MA347665.1	TTTAAACGAGTACGGGGCTCTAGTGCAGCTCGACTAG	31	Alphacoronavirus	RVRGS-S-A-ARLEPC	CGAGTACGGGGCTCT---AGT---GCA---GCTCGACTAGAGCCCTGT
MA347666.1	TTTAAACGAGTACGGGGCTCTAGTGCAGCTCGACTAG	31	Alphacoronavirus	RVRGS-S-A-ARLEPC	CGAGTACGGGGCTCT---AGT---GCA---GCTCGACTAGAGCCCTGT
MA347667.1	TTTAAACGAGTACGGGGCTCTAGTGCAGCTCGACTAG	31	Alphacoronavirus	RVRGS-S-A-ARLEPC	CGAGTACGGGGCTCT---AGT---GCA---GCTCGACTAGAGCCCTGT
MA347668.1	TTTAAACGAGTACGGGGCTCTAGTGCAGCTCGACTAG	31	Alphacoronavirus	RVRGS-S-A-ARLEPC	CGAGTACGGGGCTCT---AGT---GCA---GCTCGACTAGAGCCCTGT
MA347669.1	TTTAAACGAGTACGGGGCTCTAGTGCAGCTCGACTAG	31	Alphacoronavirus	RVRGS-S-A-ARLEPC	CGAGTACGGGGCTCT---AGT---GCA---GCTCGACTAGAGCCCTGT
MA347670.1	TTTAAACGAGTACGGGGCTCTAGTGCAGCTCGACTAG	31	Alphacoronavirus	RVRGS-S-A-ARLEPC	CGAGTACGGGGCTCT---AGT---GCA---GCTCGACTAGAGCCCTGT
MA347671.1	TTTAAACGAGTACGGGGCTCTAGTGCAGCTCGACTAG	31	Alphacoronavirus	RVRGS-S-A-ARLEPC	CGAGTACGGGGCTCT---AGT---GCA---GCTCGACTAGAGCCCTGT
MA347672.1	TTTAAACGAGTACGGGGCTCTAGTGCAGCTCGACTAG	31	Alphacoronavirus	RVRGS-S-A-ARLEPC	CGAGTACGGGGCTCT---AGT---GCA---GCTCGACTAGAGCCCTGT
MA347673.1	TTTAAACGAGTACGGGGCTCTAGTGCAGCTCGACTAG	31	Alphacoronavirus	RVRGS-S-A-ARLEPC	CGAGTACGGGGCTCT---AGT---GCA---GCTCGACTAGAGCCCTGT
MA347674.1	TTTAAACGAGTACGGGGCTCTAGTGCAGCTCGACTAG	31	Alphacoronavirus	RVRGS-S-A-ARLEPC	CGAGTACGGGGCTCT---AGT---GCA---GCTCGACTAGAGCCCTGT
MA347675.1	TTTAAACGAGTACGGGGCTCTAGTGCAGCTCGACTAG	31	Alphacoronavirus	RVRGS-S-A-ARLEPC	CGAGTACGGGGCTCT---AGT---GCA---GCTCGACTAGAGCCCTGT
MA347676.1	TTTAAACGAGTACGGGGCTCTAGTGCAGCTCGACTAG	31	Alphacoronavirus	RVRGS-S-A-ARLEPC	CGAGTACGGGGCTCT---AGT---GCA---GCTCGACTAGAGCCCTGT
MA347677.1	TTTAAACGAGTACGGGGCTCTAGTGCAGCTCGACTAG	31	Alphacoronavirus	RVRGS-S-A-ARLEPC	CGAGTACGGGGCTCT---AGT---GCA---GCTCGACTAGAGCCCTGT
MA347678.1	TTTAAACGAGTACGGGGCTCTAGTGCAGCTCGACTAG	31	Alphacoronavirus	RVRGS-S-A-ARLEPC	CGAGTACGGGGCTCT---AGT---GCA---GCTCGACTAGAGCCCTGT
MA347679.1	TTTAAACGAGTACGGGGCTCTAGTGCAGCTCGACTAG	31	Alphacoronavirus	RVRGS-S-A-ARLEPC	CGAGTACGGGGCTCT---AGT---GCA---GCTCGACTAGAGCCCTGT
MA741906.1	TTTAAACGAGTACGGGGCTCTAGTGCAGCTCGACTAG	31	Alphacoronavirus	RVRGS-S-A-ARLEPC	CGAGTACGGGGCTCT---AGT---GCA---GCTCGACTAGAGCCCTGT
MA741912.1	TTTAAACGAGTACGGGGCTCTAGTGCAGCTCGACTAG	31	Alphacoronavirus	RVRGS-S-A-ARLEPC	CGAGTACGGGGCTCT---AGT---GCA---GCTCGACTAGAGCCCTGT
MA741913.1	TTTAAACGAGTACGGGGCTCTAGTGCAGCTCGACTAG	31	Alphacoronavirus	RVRGS-S-A-ARLEPC	CGAGTACGGGGCTCT---AGT---GCA---GCTCGACTAGAGCCMTGT
MF281416.1	TTTAAACGAGTACGGGGCTCTAGTGCAGCTCGACTAG	31	Alphacoronavirus	RVRGS-S-A-ARLEPC	CGAGTACGGGGCTCT---AGT---GCA---GCTCGACTAGAGCCCTGT
MF346935.1	TTTAAACGAGTACGGGGCTCTAGTGCAGCTCGACTAG	31	Alphacoronavirus	RVRGS-S-A-ARLEPC	CGAGTACGGGGCTCT---AGT---GCA---GCTCGACTAGAGCCCTGT
MF373643.1	TTTAAACGAGTACGGGGCTCTAGTGCAGCTCGACTAG	31	Alphacoronavirus	RVRGS-S-A-ARLEPC	CGAGTACGGGGCTCT---AGT---GCA---GCTCGACTAGAGCCCTGT
MF375374.1	TTTAAACGAGTACGGGGCTCTAGTGCAGCTCGACTAG	31	Alphacoronavirus	RVRGS-S-A-ARLEPC	CGAGTACGGGGCTCT---AGT---GCA---GCTCGACTAGAGCCCTGT
MF462814.1	TTTAAACGAGTACGGGGCTCTAGTGCAGCTCGACTAG	31	Alphacoronavirus	RVRGS-S-A-ARLEPC	CGAGTACGGGGCTCT---AGT---GCA---GCTCGACTAGAGCCCTGT
MF577027.1	TTTAAACGAGTACGGGGCTCTAGTGCAGCTCGACTAG	31	Alphacoronavirus	RVRGS-S-A-ARLEPC	CGAGTACGGGGCTCT---AGT---GCA---GCTCGACTAGAGCCCTGT
MF737355.1	TTTAAACGAGTACGGGGCTCTAGTGCAGCTCGACTAG	31	Alphacoronavirus	RVRGS-S-A-ARLEPC	CGAGTACGGGGCTCT---AGT---GCA---GCTCGACTAGAGCCCTGT
MF782686.1	TTTAAACGAGTACGGGGCTCTAGTGCAGCTCGACTAG	31	Alphacoronavirus	RVRGS-S-A-ARLEPC	CGAGTACGGGGCTCT---AGT---GCA---GCTCGACTAGAGCCCTGT
MF782687.1	TTTAAACGAGTACGGGGCTCTAGTGCAGCTCGACTAG	31	Alphacoronavirus	RVRGS-S-A-ARLEPC	CGAGTACGGGGCTCT---AGT---GCA---GCTCGACTAGAGCCCTGT
MF807951.1	TTTAAACGAGTACGGGGCTCTAGTGCAGCTCGACTAG	31	Alphacoronavirus	RVRGS-S-A-ARLEPC	CGAGTACGGGGCTCT---AGT---GCA---GCTCGACTAGAGCCCTGT
MF807952.1	TTTAAACGAGTACGGGGCTCTAGTGCAGCTCGACTAG	31	Alphacoronavirus	RVRGS-S-A-ARLEPC	CGAGTACGGGGCTCT---AGT---GCA---GCTCGACTAGAGCCCTGT
MG334554.1	TTTAAACGAGTACGGGGCTCTAGTGCAGCTCGACTAG	31	Alphacoronavirus	RVRGS-S-A-ARLEPC	CGAGTACGGGGCTCT---AGT---GCA---GCTCGACTAGAGCCCTGT
MG334555.1	TTTAAACGAGTACGGGGCTCTAGTGCAGCTCGACTAG	31	Alphacoronavirus	RVRGS-S-A-ARLEPC	CGAGTACGGGGCTCT---AGT---GCA---GCTCGACTAGAGCCCTGT
MG546687.1	TTTAAACGAGTACGGGGCTCTAGTGCAGCTCGACTAG	31	Alphacoronavirus	RVRGS-S-A-ARLEPC	CGAGTACGGGGCTCT---AGT---GCA---GCTCGACTAGAGCCCTGT
MG546688.1	TTTAAACGAGTACGGGGCTCTAGTGCAGCTCGACTAG	31	Alphacoronavirus	RVRGS-S-A-ARLEPC	CGAGTACGGGGCTCT---AGT---GCA---GCTCGACTAGAGCCCTGT
MG546689.1	TTTAAACGAGTACGGGGCTCTAGTGCAGCTCGACTAG	31	Alphacoronavirus	RVRGS-S-A-ARLEPC	CGAGTACGGGGCTCT---AGT---GCA---GCTCGACTAGAGCCCTGT
MG546690.1	TTTAAACGAGTACGGGGCTCTAGTGCAGCTCGACTAG	31	Alphacoronavirus	RVRGS-S-A-ARLEPC	CGAGTACGGGGCTCT---AGT---GCA---GCTCGACTAGAGCCCTGT
MG781192.1	TTTAAACGAGTACGGGGCTCTAGTGCAGCTCGACTAG	31	Alphacoronavirus	RVRGS-S-A-ARLEPC	CGAGTACGGGGCTCT---AGT---GCA---GCTCGACTAGAGCCCTGT
MG837012.1	TTTAAACGAGTACGGGGCTCTAGTGCAGCTCGACTAG	31	Alphacoronavirus	RVRGS-S-A-ARLEPC	CGAGTACGGGGCTCT---AGT---GCA---GCTCGACTAGAGCCCTGT
MG837058.1	TTTAAACGAGTACGGGGCTCTAGTGCAGCTCGACTAG	31	Alphacoronavirus	RVRGS-S-A-ARLEPC	CGAGTACGGGGCTCT---AGT---GCA---GCTCGACTAGAGCCCTGT
MG923573.2	TTTAAACGAGTACGGGGCTCTAGTGCAGCTCGACTAG	31	Alphacoronavirus	RVRGS-S-A-ARLEPC	CGAGTACGGGGCTCT---AGT---GCA---GCTCGACTAGAGCCCTGT
MG983755.1	TTTAAACGAGTACGGGGCTCTAGTGCAGCTCGACTAG	31	Alphacoronavirus	RVRGS-S-A-ARLEPC	CGAGTACGGGGCTCT---AGT---GCA---GCTCGACTAGAGCCCTGT
MH004412.1	TTTAAACGAGTACGGGGCTCTAGTGCAGCTCGACTAG	31	Alphacoronavirus	RVRGS-S-A-ARLEPC	CGAGTACGGGGCTCT---AGT---GCA---GCTCGACTAGAGCCCTGT
MH004413.1	TTTAAACGAGTACGGGGCTCTAGTGCAGCTCGACTAG	31	Alphacoronavirus	RVRGS-S-A-ARLEPC	CGAGTACGGGGCTCT---AGT---GCA---GCTCGACTAGAGCCCTGT
MH004414.1	TTTAAACGAGTACGGGGCTCTAGTGCAGCTCGACTAG	31	Alphacoronavirus	RVRGS-S-A-ARLEPC	CGAGTACGGGGCTCT---AGT---GCA---GCTCGACTAGAGCCCTGT
MH004415.1	TTTAAACGAGTACGGGGCTCTAGTGCAGCTCGACTAG	31	Alphacoronavirus	RVRGS-S-A-ARLEPC	CGAGTACGGGGCTCT---AGT---GCA---GCTCGACTAGAGCCCTGT
MH004416.1	TTTAAACGAGTACGGGGCTCTAGTGCAGCTCGACTAG	31	Alphacoronavirus	RVRGS-S-A-ARLEPC	CGAGTACGGGGCTCT---AGT---GCA---GCTCGACTAGAGCCCTGT
MH004419.1	TTTAAACGAGTACGGGGCTCTAGTGCAGCTCGACTAG	31	Alphacoronavirus	RVRGS-S-A-ARLEPC	CGAGTACGGGGCTCT---AGT---GCA---GCTCGACTAGAGCCCTGT
MH004420.1	TTTAAACGAGTACGGGGCTCTAGTGCAGCTCGACTAG	31	Alphacoronavirus	RVRGS-S-A-ARLEPC	CGAGTACGGGGCTCT---AGT---GCA---GCTCGACTAGAGCCCTGT
MH004421.1	TTTAAACGAGTACGGGGCTCTAGTGCAGCTCGACTAG	31	Alphacoronavirus	RVRGS-S-A-ARLEPC	CGAGTACGGGGCTCT---AGT---GCA---GCTCGACTAGAGCCCTGT
MH006957.1	TTTAAACGAGTACGGGGCTCTAGTGCAGCTCGACTAG	31	Alphacoronavirus	RVRGS-S-A-ARLEPC	CGAGTACGGGGCTCT---AGT---GCA---GCTCGACTAGAGCCCTGT
MH006958.1	TTTAAACGAGTACGGGGCTCTAGTGCAGCTCGACTAG	31	Alphacoronavirus	RVRGS-S-A-ARLEPC	CGAGTACGGGGCTCT---AGT---GCA---GCTCGACTAGAGCCCTGT
MH006959.1	TTTAAACGAGTACGGGGCTCTAGTGCAGCTCGACTAG	31	Alphacoronavirus	RVRGS-S-A-ARLEPC	CGAGTACGGGGCTCT---AGT---GCA---GCTCGACTAGAGCCCTGT
MH006960.1	TTTAAACGAGTACGGGGCTCTAGTGCAGCTCGACTAG	31	Alphacoronavirus	RVRGS-S-A-ARLEPC	CGAGTACGGGGCTCT---AGT---GCA---GCTCGACTAGAGCCCTGT
MH006961.1	TTTAAACGAGTACGGGGCTCTAGTGCAGCTCGACTAG	31	Alphacoronavirus	RVRGS-S-A-ARLEPC	CGAGTACGGGGCTCT---AGT---GCA---GCTCGACTAGAGCCCTGT
MH006962.1	TTTAAACGAGTACGGGGCTCTAGTGCAGCTCGACTAG	31	Alphacoronavirus	RVRGS-S-A-ARLEPC	CGAGTACGGGGCTCT---AGT---GCA---GCTCGACTAGAGCCCTGT
MH006963.1	TTTAAACGAGTACGGGGCTCTAGTGCAGCTCGACTAG	31	Alphacoronavirus	RVRGS-S-A-ARLEPC	CGAGTACGGGGCTCT---AGT---GCA---GCTCGACTAGAGCCCTGT
MH006964.1	TTTAAACGAGTACGGGGCTCTAGTGCAGCTCGACTAG	31	Alphacoronavirus	RVRGS-S-A-ARLEPC	CGAGTACGGGGCTCT---AGT---GCA---GCTCGACTAGAGCCCTGT
MH006965.1	TTTAAACGAGTACGGGGCTCTAGTGCAGCTCGACTAG	31	Alphacoronavirus	RVRGS-S-A-ARLEPC	CGAGTACGGGGCTCT---AGT---GCA---GCTCGACTAGAGCCCTGT
MH013462.1	TTTAAACGAGTACGGGGCTCTAGTGCAGCTCGACTAG	31	Alphacoronavirus	RVRGS-S-A-ARLEPC	CGAGTACGGGGCTCT---AGT---GCA---GCTCGACTAGAGCCCTGT
MH013463.1	TTTAAACGAGTACGGGGCTCTAGTGCAGCTCGACTAG	31	Alphacoronavirus	RVRGS-S-A-ARLEPC	CGAGTACGGGGCTCT---AGT---GCA---GCTCGACTAGAGCCCTGT
MH013464.1	TTTAAACGAGTACGGGGCTCTAGTGCAGCTCGACTAG	31	Alphacoronavirus	RVRGS-S-A-ARLEPC	CGAGTACGGGGCTCT---AGT---GCA---GCTCGACTAGAGCCCTGT
MH013465.1	TTTAAACGAGTACGGGGCTCTAGTGCAGCTCGACTAG	31	Alphacoronavirus	RVRGS-S-A-ARLEPC	CGAGTACGGGGCTCT---AGT---GCA---GCTCGACTAGAGCCCTGT
MH013466.1	TTTAAACGAGTACGGGGCTCTAGTGCAGCTCGACTAG	31	Alphacoronavirus	RVRGS-S-A-ARLEPC	CGAGTACGGGGCTCT---AGT---GCA---GCTCGACTAGAGCCCTGT
MH052681.1	TTTAAACGAGTACGGGGCTCTAGTGCAGCTCGACTAG	31	Alphacoronavirus	RVRGS-S-A-ARLEPC	CGAGTACGGGGCTCT---AGT---GCA---GCTCGACTAGAGCCCTGT
MH052682.1	TTTAAACGAGTACGGGGCTCTAGTGCAGCTCGACTAG	31	Alphacoronavirus	RVRGS-S-A-ARLEPC	CGAGTACGGGGCTCT---AGT---GCA---GCTCGACTAGAGCCCTGT
MH052683.1	TTTAAACGAGTACGGGGCTCTAGTGCAGCTCGACTAG	31	Alphacoronavirus	RVRGS-S-A-ARLEPC	CGAGTACGGGGCTCT---AGT---GCA---GCTCGACTAGAGCCCTGT
MH052684.1	TTTAAACGAGTACGGGGCTCTAGTGCAGCTCGACTAG	31	Alphacoronavirus	RVRGS-S-A-ARLEPC	CGAGTACGGGGCTCT---AGT---GCA---GCTCGACTAGAGCCCTGT
MH052685.1	TTTAAACGAGTACGGGGCTCTAGTGCAGCTCGACTAG	31	Alphacoronavirus	RVRGS-S-A-ARLEPC	CGAGTACGGGGCTCT---AGT---GCA---GCTCGACTAGAGCCCTGT
MH052687.1	TTTAAACGAGTACGGGGCTCTAGTGCAGCTCGACTAG	31	Alphacoronavirus	RVRGS-S-A-ARLEPC	CGAGTACGGGGCTCT---AGT---GCA---GCTCGACTAGAGCCCTGT
MH052688.1	TTTAAACGAGTACGGGGCTCTAGTGCAGCTCGACTAG	31	Alphacoronavirus	RVRGS-S-A-ARLEPC	CGAGTACGGGGCTCT---AGT---GCA---GCTCGACTAGAGCCCTGT
MH052689.1	TTTAAACGAGTACGGGGCTCTAGTGCAGCTCGACTAG	31	Alphacoronavirus	RVRGS-S-A-ARLEPC	CGAGTACGGGGCTCT---AGT---GCA---GCTCGACTAGAGCCCTGT
MH056657.1	TTTAAACGAGTACGGGGCTCTAGTGCAGCTCGACTAG	31	Alphacoronavirus	RVRGS-S-A-ARLEPC	CGAGTACGGGGCTCT---AGT---GCA---GCTCGACTAGAGCCCTGT
MH056658.1	TTTAAACGAGTACGGGGCTCTAGTGCAGCTCGACTAG	31	Alphacoronavirus	RVRGS-S-A-ARLEPC	CGAGTACGGGGCTCT---AGT---GCA---GCTCGACTAGAGCCCTGT
MH061336.1	TTTAAACGAGTACGGGGCTCTAGTGCAGCTCGACTAG	31	Alphacoronavirus	RVRGS-S-A-ARLEPC	CGAGTACGGGGCTCT---AGT---GCA---GCTCGACTAGAGCCCTGT
MH061337.1	TTTAAACGAGTACGGGGCTCTAGTGCAGCTCGACTAG	31	Alphacoronavirus	RVRGS-S-A-ARLEPC	CGAGTACGGGGCTCT---AGT---GCA---GCTCGACTAGAGCCCTGT
MH061338.1	TTTAAACGAGTACGGGGCTCTAGTGCAGCTCGACTAG	31	Alphacoronavirus	RVRGS-S-A-ARLEPC	CGAGTACGGGGCTCT---AGT---GCA---GCTCGACTAGAGCCCTGT
MH061339.1	TTTAAACGAGTACGGGGCTCTAGTGCAGCTCGACTAG	31	Alphacoronavirus	RVRGS-S-A-ARLEPC	CGAGTACGGGGCTCT---AGT---GCA---GCTCGACTAGAGCCCTGT
MH061340.1	TTTAAACGAGTACGGGGCTCTAGTGCAGCTCGACTAG	31	Alphacoronavirus	RVRGS-S-A-ARLEPC	CGAGTACGGGGCTCT---AGT---GCA---GCTCGACTAGAGCCCTGT
MH061341.1	TTTAAACGAGTACGGGGCTCTAGTGCAGCTCGACTAG	31	Alphacoronavirus	RVRGS-S-A-ARLEPC	CGAGTACGGGGCTCT---AGT---GCA---GCTCGACTAGAGCCCTGT
MH061342.1	TTTAAACGAGTACGGGGCTCTAGTGCAGCTCGACTAG	31	Alphacoronavirus	RVRGS-S-A-ARLEPC	CGAGTACGGGGCTCT---AGT---GCA---GCTCGACTAGAGCCCTGT
MH061343.1	TTTAAACGAGTACGGGGCTCTAGTGCAGCTCGACTAG	31	Alphacoronavirus	RVRGS-S-A-ARLEPC	CGAGTACGGGGCTCT---AGT---GCA---GCTCGACTAGAGCCCTGT
MH107321.1	TTTAAACGAGTACGGGGCTCTAGTGCAGCTCGACTAG	31	Alphacoronavirus	RVRGS-S-A-ARLEPC	CGAGTACGGGGCTCT---AGT---GCA---GCTCGACTAGAGCCCTGT
MH107322.1	TTTAAACGAGTACGGGGCTCTAGTGCAGCTCGACTAG	31	Alphacoronavirus	RVRGS-S-A-ARLEPC	CGAGTACGGGGCTCT---AGT---GCA---GCTCGACTAGAGCCCTGT
MH117940.1	TTTAAACGAGTACGGGGCTCTAGTGCAGCTCGACTAG	31	Alphacoronavirus	RVRGS-S-A-ARLEPC	CGAGTACGGGGCTCT---AGT---GCA---GCTCGACTAGAGCCCTGT
MH243316.1	TTTAAACGAGTACGGGGCTCTAGTGCAGCTCGACTAG	31	Alphacoronavirus	RVRGS-S-A-ARLEPC	CGAGTACGGGGCTCT---AGT---GCA---GCTCGACTAGAGCCCTGT
MH243318.1	TTTAAACGAGTACGGGGCTCTAGTGCAGCTCGACTAG	31	Alphacoronavirus	RVRGS-S-A-ARLEPC	CGAGTACGGGGCTCT---AGT---GCA---GCTCGACTAGAGCCCTGT
MH243319.1	TTTAAACGAGTACGGGGCTCTAGTGCAGCTCGACTAG	31	Alphacoronavirus	RVRGS-S-A-ARLEPC	CGAGTACGGGGCTCT---AGT---GCA---GCTCGACTAGAGCCCTGT
MH593900.1	TTTAAACGAGTACGGGGCTCTAGTGCAGCTCGACTAG	31	Alphacoronavirus	RVRGS-S-A-ARLEPC	CGAGTACGGGGCTCT---AGT---GCA---GCTCGACTAGAGCCCTGT
MH708895.1	TTTAAACGAGTACGGGGCTCTAGTGCAGCTCGACTAG	31	Alphacoronavirus	RVRGS-S-A-ARLEPC	CGAGTACGGGGCTCT---AGT---GCA---GCTCGACTAGAGCCCTGT
MH726362.1	TTTAAACGAGTACGGGGCTCTAGTGCAGCTCGACTAG	31	Alphacoronavirus	RVRGS-S-A-ARLEPC	CGAGTACGGGGCTCT---AGT---GCA---GCTCGACTAGAGCCCTGT
MH726363.1	TTTAAACGAGTACGGGGCTCTAGTGCAGCTCGACTAG	31	Alphacoronavirus	RVRGS-S-A-ARLEPC	CGAGTACGGGGCTCT---AGT---GCA---GCTCGACTAGAGCCCTGT
MH726364.1	TTTAAACGAGTACGGGGCTCTAGTGCAGCTCGACTAG	31	Alphacoronavirus	RVRGS-S-A-ARLEPC	CGAGTACGGGGCTCT---AGT---GCA---GCTCGACTAGAGCCCTGT
MH726365.1	TTTAAACGAGTACGGGGCTCTAGTGCAGCTCGACTAG	31	Alphacoronavirus	RVRGS-S-A-ARLEPC	CGAGTACGGGGCTCT---AGT---GCA---GCTCGACTAGAGCCCTGT
MH726366.1	TTTAAACGAGTACGGGGCTCTAGTGCAGCTCGACTAG	31	Alphacoronavirus	RVRGS-S-A-ARLEPC	CGAGTACGGGGCTCT---AGT---GCA---GCTCGACTAGAGCCCTGT
MH726367.1	TTTAAACGAGTACGGGGCTCTAGTGCAGCTCGACTAG	31	Alphacoronavirus	RVRGS-S-A-ARLEPC	CGAGTACGGGGCTCT---AGT---GCA---GCTCGACTAGAGCCCTGT
MH726370.1	TTTAAACGAGTACGGGGCTCTAGTGCAGCTCGACTAG	31	Alphacoronavirus	RVRGS-S-A-ARLEPC	CGAGTACGGGGCTCT---AGT---GCA---GCTCGACTAGAGCCCTGT
MH726371.1	TTTAAACGAGTACGGGGCTCTAGTGCAGCTCGACTAG	31	Alphacoronavirus	RVRGS-S-A-ARLEPC	CGAGTACGGGGCTCT---AGT---GCA---GCTCGACTAGAGCCCTGT
MH726372.1	TTTAAACGAGTACGGGGCTCTAGTGCAGCTCGACTAG	31	Alphacoronavirus	RVRGS-S-A-ARLEPC	CGAGTACGGGGCTCT---AGT---GCA---GCTCGACTAGAGCCCTGT
MH726373.1	TTTAAACGAGTACGGGGCTCTAGTGCAGCTCGACTAG	31	Alphacoronavirus	RVRGS-S-A-ARLEPC	CGAGTACGGGGCTCT---AGT---GCA---GCTCGACTAGAGCCCTGT
MH726374.1	TTTAAACGAGTACGGGGCTCTAGTGCAGCTCGACTAG	31	Alphacoronavirus	RVRGS-S-A-ARLEPC	CGAGTACGGGGCTCT---AGT---GCA---GCTCGACTAGAGCCCTGT
MH726375.1	TTTAAACGAGTACGGGGCTCTAGTGCAGCTCGACTAG	31	Alphacoronavirus	RVRGS-S-A-ARLEPC	CGAGTACGGGGCTCT---AGT---GCA---GCTCGACTAGAGCCCTGT
MH726376.1	TTTAAACGAGTACGGGGCTCTAGTGCAGCTCGACTAG	31	Alphacoronavirus	RVRGS-S-A-ARLEPC	CGAGTACGGGGCTCT---AGT---GCA---GCTCGACTAGAGCCCTGT
MH726377.1	TTTAAACGAGTACGGGGCTCTAGTGCAGCTCGACTAG	31	Alphacoronavirus	RVRGS-S-A-ARLEPC	CGAGTACGGGGCTCT---AGT---GCA---GCTCGACTAGAGCCCTGT
MH726378.1	TTTAAACGAGTACGGGGCTCTAGTGCAGCTCGACTAG	31	Alphacoronavirus	RVRGS-S-A-ARLEPC	CGAGTACGGGGCTCT---AGT---GCA---GCTCGACTAGAGCCCTGT
MH726379.1	TTTAAACGAGTACGGGGCTCTAGTGCAGCTCGACTAG	31	Alphacoronavirus	RVRGS-S-A-ARLEPC	CGAGTACGGGGCTCT---AGT---GCA---GCTCGACTAGAGCCCTGT
MH726380.1	TTTAAACGAGTACGGGGCTCTAGTGCAGCTCGACTAG	31	Alphacoronavirus	RVRGS-S-A-ARLEPC	CGAGTACGGGGCTCT---AGT---GCA---GCTCGACTAGAGCCCTGT
MH726381.1	TTTAAACGAGTACGGGGCTCTAGTGCAGCTCGACTAG	31	Alphacoronavirus	RVRGS-S-A-ARLEPC	CGAGTACGGGGCTCT---AGT---GCA---GCTCGACTAGAGCCCTGT
MH726382.1	TTTAAACGAGTACGGGGCTCTAGTGCAGCTCGACTAG	31	Alphacoronavirus	RVRGS-S-A-ARLEPC	CGAGTACGGGGCTCT---AGT---GCA---GCTCGACTAGAGCCCTGT
MH726383.1	TTTAAACGAGTACGGGGCTCTAGTGCAGCTCGACTAG	31	Alphacoronavirus	RVRGS-S-A-ARLEPC	CGAGTACGGGGCTCT---AGT---GCA---GCTCGACTAGAGCCCTGT
MH726384.1	TTTAAACGAGTACGGGGCTCTAGTGCAGCTCGACTAG	31	Alphacoronavirus	RVRGS-S-A-ARLEPC	CGAGTACGGGGCTCT---AGT---GCA---GCTCGACTAGAGCCCTGT
MH726385.1	TTTAAACGAGTACGGGGCTCTAGTGCAGCTCGACTAG	31	Alphacoronavirus	RVRGS-S-A-ARLEPC	CGAGTACGGGGCTCT---AGT---GCA---GCTCGACTAGAGCCCTGT
MH726386.1	TTTAAACGAGTACGGGGCTCTAGTGCAGCTCGACTAG	31	Alphacoronavirus	RVRGS-S-A-ARLEPC	CGAGTACGGGGCTCT---AGT---GCA---GCTCGACTAGAGCCCTGT
MH726387.1	TTTAAACGAGTACGGGGCTCTAGTGCAGCTCGACTAG	31	Alphacoronavirus	RVRGS-S-A-ARLEPC	CGAGTACGGGGCTCT---AGT---GCA---GCTCGACTAGAGCCCTGT
MH726388.1	TTTAAACGAGTACGGGGCTCTAGTGCAGCTCGACTAG	31	Alphacoronavirus	RVRGS-S-A-ARLEPC	CGAGTACGGGGCTCT---AGT---GCA---GCTCGACTAGAGCCCTGT
MH726389.1	TTTAAACGAGTACGGGGCTCTAGTGCAGCTCGACTAG	31	Alphacoronavirus	RVRGS-S-A-ARLEPC	CGAGTACGGGGCTCT---AGT---GCA---GCTCGACTAGAGCCCTGT
MH726390.1	TTTAAACGAGTACGGGGCTCTAGTGCAGCTCGACTAG	31	Alphacoronavirus	RVRGS-S-A-ARLEPC	CGAGTACGGGGCTCT---AGT---GCA---GCTCGACTAGAGCCCTGT
MH726391.1	TTTAAACGAGTACGGGGCTCTAGTGCAGCTCGACTAG	31	Alphacoronavirus	RVRGS-S-A-ARLEPC	CGAGTACGGGGCTCT---AGT---GCA---GCTCGACTAGAGCCCTGT
MH726392.1	TTTAAACGAGTACGGGGCTCTAGTGCAGCTCGACTAG	31	Alphacoronavirus	RVRGS-S-A-ARLEPC	CGAGTACGGGGCTCT---AGT---GCA---GCTCGACTAGAGCCCTGT
MH726393.1	TTTAAACGAGTACGGGGCTCTAGTGCAGCTCGACTAG	31	Alphacoronavirus	RVRGS-S-A-ARLEPC	CGAGTACGGGGCTCT---AGT---GCA---GCTCGACTAGAGCCCTGT
MH726395.1	TTTAAACGAGTACGGGGCTCTAGTGCAGCTCGACTAG	31	Alphacoronavirus	RVRGS-S-A-ARLEPC	CGAGTACGGGGCTCT---AGT---GCA---GCTCGACTAGAGCCCTGT
MH726396.1	TTTAAACGAGTACGGGGCTCTAGTGCAGCTCGACTAG	31	Alphacoronavirus	RVRGS-S-A-ARLEPC	CGAGTACGGGGCTCT---AGT---GCA---GCTCGACTAGAGCCCTGT
MH726397.1	TTTAAACGAGTACGGGGCTCTAGTGCAGCTCGACTAG	31	Alphacoronavirus	RVRGS-S-A-ARLEPC	CGAGTACGGGGCTCT---AGT---GCA---GCTCGACTAGAGCCCTGT
MH726398.1	TTTAAACGAGTACGGGGCTCTAGTGCAGCTCGACTAG	31	Alphacoronavirus	RVRGS-S-A-ARLEPC	CGAGTACGGGGCTCT---AGT---GCA---GCTCGACTAGAGCCCTGT
MH726399.1	TTTAAACGAGTACGGGGCTCTAGTGCAGCTCGACTAG	31	Alphacoronavirus	RVRGS-S-A-ARLEPC	CGAGTACGGGGCTCT---AGT---GCA---GCTCGACTAGAGCCCTGT
MH726400.1	TTTAAACGAGTACGGGGCTCTAGTGCAGCTCGACTAG	31	Alphacoronavirus	RVRGS-S-A-ARLEPC	CGAGTACGGGGCTCT---AGT---GCA---GCTCGACTAGAGCCCTGT
MH726401.1	TTTAAACGAGTACGGGGCTCTAGTGCAGCTCGACTAG	31	Alphacoronavirus	RVRGS-S-A-ARLEPC	CGAGTACGGGGCTCT---AGT---GCA---GCTCGACTAGAGCCCTGT
MH726402.1	TTTAAACGAGTACGGGGCTCTAGTGCAGCTCGACTAG	31	Alphacoronavirus	RVRGS-S-A-ARLEPC	CGAGTACGGGGCTCT---AGT---GCA---GCTCGACTAGAGCCCTGT
MH726403.1	TTTAAACGAGTACGGGGCTCTAGTGCAGCTCGACTAG	31	Alphacoronavirus	RVRGS-S-A-ARLEPC	CGAGTACGGGGCTCT---AGT---GCA---GCTCGACTAGAGCCCTGT
MH726404.1	TTTAAACGAGTACGGGGCTCTAGTGCAGCTCGACTAG	31	Alphacoronavirus	RVRGS-S-A-ARLEPC	CGAGTACGGGGCTCT---AGT---GCA---GCTCGACTAGAGCCCTGT
MH726405.1	TTTAAACGAGTACGGGGCTCTAGTGCAGCTCGACTAG	31	Alphacoronavirus	RVRGS-S-A-ARLEPC	CGAGTACGGGGCTCT---AGT---GCA---GCTCGACTAGAGCCCTGT
MH726406.1	TTTAAACGAGTACGGGGCTCTAGTGCAGCTCGACTAG	31	Alphacoronavirus	RVRGS-S-A-ARLEPC	CGAGTACGGGGCTCT---AGT---GCA---GCTCGACTAGAGCCCTGT
MH726407.1	TTTAAACGAGTACGGGGCTCTAGTGCAGCTCGACTAG	31	Alphacoronavirus	RVRGS-S-A-ARLEPC	CGAGTACGGGGCTCT---AGT---GCA---GCTCGACTAGAGCCCTGT
MH726408.1	TTTAAACGAGTACGGGGCTCTAGTGCAGCTCGACTAG	31	Alphacoronavirus	RVRGS-S-A-ARLEPC	CGAGTACGGGGCTCT---AGT---GCA---GCTCGACTAGAGCCCTGT
MH748550.1	TTTAAACGAGTACGGGGCTCTAGTGCAGCTCGACTAG	31	Alphacoronavirus	RVRGS-S-A-ARLEPC	CGAGTACGGGGCTCT---AGT---GCA---GCTCGACTAGAGCCCTGT
MH891584.1	TTTAAACGAGTACGGGGCTCTAGTGCAGCTCGACTAG	31	Alphacoronavirus	RVRGS-S-A-ARLEPC	CGAGTACGGGGCTCT---AGT---GCA---GCTCGACTAGAGCCCTGT
MH891585.1	TTTAAACGAGTACGGGGCTCTAGTGCAGCTCGACTAG	31	Alphacoronavirus	RVRGS-S-A-ARLEPC	CGAGTACGGGGCTCT---AGT---GCA---GCTCGACTAGAGCCCTGT
MH891586.1	TTTAAACGAGTACGGGGCTCTAGTGCAGCTCGACTAG	31	Alphacoronavirus	RVRGS-S-A-ARLEPC	CGAGTACGGGGCTCT---AGT---GCA---GCTCGACTAGAGCCCTGT
MH891587.1	TTTAAACGAGTACGGGGCTCTAGTGCAGCTCGACTAG	31	Alphacoronavirus	RVRGS-S-A-ARLEPC	CGAGTACGGGGCTCT---AGT---GCA---GCTCGACTAGAGCCCTGT
MH891588.1	TTTAAACGAGTACGGGGCTCTAGTGCAGCTCGACTAG	31	Alphacoronavirus	RVRGS-S-A-ARLEPC	CGAGTACGGGGCTCT---AGT---GCA---GCTCGACTAGAGCCCTGT
MH891589.1	TTTAAACGAGTACGGGGCTCTAGTGCAGCTCGACTAG	31	Alphacoronavirus	RVRGS-S-A-ARLEPC	CGAGTACGGGGCTCT---AGT---GCA---GCTCGACTAGAGCCCTGT
MH891590.1	TTTAAACGAGTACGGGGCTCTAGTGCAGCTCGACTAG	31	Alphacoronavirus	RVRGS-S-A-ARLEPC	CGAGTACGGGGCTCT---AGT---GCA---GCTCGACTAGAGCCCTGT
MH910099.1	TTTAAACGAGTACGGGGCTCTAGTGCAGCTCGACTAG	31	Alphacoronavirus	RVRGS-S-A-ARLEPC	CGAGTACGGGGCTCT---AGT---GCA---GCTCGACTAGAGCCCTGT
MK032689.1	TTTAAACGAGTACGGGGCTCTAGTGCAGCTCGACTAG	31	Alphacoronavirus	RVRGS-S-A-ARLEPC	CGAGTACGGGGCTCT---AGT---GCA---GCTCGACTAGAGCCCTGT
MK032691.1	TTTAAACGAGTACGGGGCTCTAGTGCAGCTCGACTAG	31	Alphacoronavirus	RVRGS-S-A-ARLEPC	CGAGTACGGGGCTCT---AGT---GCA---GCTCGACTAGAGCCCTGT
MK032692.1	TTTAAACGAGTACGGGGCTCTAGTGCAGCTCGACTAG	31	Alphacoronavirus	RVRGS-S-A-ARLEPC	CGAGTACGGGGCTCT---AGT---GCA---GCTCGACTAGAGCCCTGT
MK071619.1	TTTAAACGAGTACGGGGCTCTAGTGCAGCTCGACTAG	31	Alphacoronavirus	RVRGS-S-A-ARLEPC	CGAGTACGGGGCTCT---AGT---GCA---GCTCGACTAGAGCCCTGT
MK071620.1	TTTAAACGAGTACGGGGCTCTAGTGCAGCTCGACTAG	31	Alphacoronavirus	RVRGS-S-A-ARLEPC	CGAGTACGGGGCTCT---AGT---GCA---GCTCGACTAGAGCCCTGT
MK071621.1	TTTAAACGAGTACGGGGCTCTAGTGCAGCTCGACTAG	31	Alphacoronavirus	RVRGS-S-A-ARLEPC	CGAGTACGGGGCTCT---AGT---GCA---GCTCGACTAGAGCCCTGT
MK071622.1	TTTAAACGAGTACGGGGCTCTAGTGCAGCTCGACTAG	31	Alphacoronavirus	RVRGS-S-A-ARLEPC	CGAGTACGGGGCTCT---AGT---GCA---GCTCGACTAGAGCCCTGT
MK071623.1	TTTAAACGAGTACGGGGCTCTAGTGCAGCTCGACTAG	31	Alphacoronavirus	RVRGS-S-A-ARLEPC	CGAGTACGGGGCTCT---AGT---GCA---GCTCGACTAGAGCCCTGT
MK071624.1	TTTAAACGAGTACGGGGCTCTAGTGCAGCTCGACTAG	31	Alphacoronavirus	RVRGS-S-A-ARLEPC	CGAGTACGGGGCTCT---AGT---GCA---GCTCGACTAGAGCCCTGT
MK071625.1	TTTAAACGAGTACGGGGCTCTAGTGCAGCTCGACTAG	31	Alphacoronavirus	RVRGS-S-A-ARLEPC	CGAGTACGGGGCTCT---AGT---GCA---GCTCGACTAGAGCCCTGT
MK071626.1	TTTAAACGAGTACGGGGCTCTAGTGCAGCTCGACTAG	31	Alphacoronavirus	RVRGS-S-A-ARLEPC	CGAGTACGGGGCTCT---AGT---GCA---GCTCGACTAGAGCCCTGT
MK071627.1	TTTAAACGAGTACGGGGCTCTAGTGCAGCTCGACTAG	31	Alphacoronavirus	RVRGS-S-A-ARLEPC	CGAGTACGGGGCTCT---AGT---GCA---GCTCGACTAGAGCCCTGT
MK071628.1	TTTAAACGAGTACGGGGCTCTAGTGCAGCTCGACTAG	31	Alphacoronavirus	RVRGS-S-A-ARLEPC	CGAGTACGGGGCTCT---AGT---GCA---GCTCGACTAGAGCCCTGT
MK071629.1	TTTAAACGAGTACGGGGCTCTAGTGCAGCTCGACTAG	31	Alphacoronavirus	RVRGS-S-A-ARLEPC	CGAGTACGGGGCTCT---AGT---GCA---GCTCGACTAGAGCCCTGT
MK071630.1	TTTAAACGAGTACGGGGCTCTAGTGCAGCTCGACTAG	31	Alphacoronavirus	RVRGS-S-A-ARLEPC	CGAGTACGGGGCTCT---AGT---GCA---GCTCGACTAGAGCCCTGT
MK071631.1	TTTAAACGAGTACGGGGCTCTAGTGCAGCTCGACTAG	31	Alphacoronavirus	RVRGS-S-A-ARLEPC	CGAGTACGGGGCTCT---AGT---GCA---GCTCGACTAGAGCCCTGT
MK071632.1	TTTAAACGAGTACGGGGCTCTAGTGCAGCTCGACTAG	31	Alphacoronavirus	RVRGS-S-A-ARLEPC	CGAGTACGGGGCTCT---AGT---GCA---GCTCGACTAGAGCCCTGT
MK071633.1	TTTAAACGAGTACGGGGCTCTAGTGCAGCTCGACTAG	31	Alphacoronavirus	RVRGS-S-A-ARLEPC	CGAGTACGGGGCTCT---AGT---GCA---GCTCGACTAGAGCCCTGT
MK071634.1	TTTAAACGAGTACGGGGCTCTAGTGCAGCTCGACTAG	31	Alphacoronavirus	RVRGS-S-A-ARLEPC	CGAGTACGGGGCTCT---AGT---GCA---GCTCGACTAGAGCCCTGT
MK071635.1	TTTAAACGAGTACGGGGCTCTAGTGCAGCTCGACTAG	31	Alphacoronavirus	RVRGS-S-A-ARLEPC	CGAGTACGGGGCTCT---AGT---GCA---GCTCGACTAGAGCCCTGT
MK071636.1	TTTAAACGAGTACGGGGCTCTAGTGCAGCTCGACTAG	31	Alphacoronavirus	RVRGS-S-A-ARLEPC	CGAGTACGGGGCTCT---AGT---GCA---GCTCGACTAGAGCCCTGT
MK071637.1	TTTAAACGAGTACGGGGCTCTAGTGCAGCTCGACTAG	31	Alphacoronavirus	RVRGS-S-A-ARLEPC	CGAGTACGGGGCTCT---AGT---GCA---GCTCGACTAGAGCCCTGT
MK071638.1	TTTAAACGAGTACGGGGCTCTAGTGCAGCTCGACTAG	31	Alphacoronavirus	RVRGS-S-A-ARLEPC	CGAGTACGGGGCTCT---AGT---GCA---GCTCGACTAGAGCCCTGT
MK071639.1	TTTAAACGAGTACGGGGCTCTAGTGCAGCTCGACTAG	31	Alphacoronavirus	RVRGS-S-A-ARLEPC	CGAGTACGGGGCTCT---AGT---GCA---GCTCGACTAGAGCCCTGT
MK138353.1	TTTAAACGAGTACGGGGCTCTAGTGCAGCTCGACTAG	31	Alphacoronavirus	RVRGS-S-A-ARLEPC	CGAGTACGGGGCTCT---AGT---GCA---GCTCGACTAGAGCCCTGT
MK138516.1	TTTAAACGAGTACGGGGCTCTAGTGCAGCTCGACTAG	31	Alphacoronavirus	RVRGS-S-A-ARLEPC	CGAGTACGGGGCTCT---AGT---GCA---GCTCGACTAGAGCCCTGT
MK140811.1	TTTAAACGAGTACGGGGCTCTAGTGCAGCTCGACTAG	31	Alphacoronavirus	RVRGS-S-A-ARLEPC	CGAGTACGGGGCTCT---AGT---GCA---GCTCGACTAGAGCCCTGT
MK140812.1	TTTAAACGAGTACGGGGCTCTAGTGCAGCTCGACTAG	31	Alphacoronavirus	RVRGS-S-A-ARLEPC	CGAGTACGGGGCTCT---AGT---GCA---GCTCGACTAGAGCCCTGT
MK140813.1	TTTAAACGAGTACGGGGCTCTAGTGCAGCTCGACTAG	31	Alphacoronavirus	RVRGS-S-A-ARLEPC	CGAGTACGGGGCTCT---AGT---GCA---GCTCGACTAGAGCCCTGT
MK140814.1	TTTAAACGAGTACGGGGCTCTAGTGCAGCTCGACTAG	31	Alphacoronavirus	RVRGS-S-A-ARLEPC	CGAGTACGGGGCTCT---AGT---GCA---GCTCGACTAGAGCCCTGT
MK250953.1	TTTAAACGAGTACGGGGCTCTAGTGCAGCTCGACTAG	31	Alphacoronavirus	RVRGS-S-A-ARLEPC	CGAGTACGGGGCTCT---AGT---GCA---GCTCGACTAGAGCCCTGT
MK288006.1	TTTAAACGAGTACGGGGCTCTAGTGCAGCTCGACTAG	31	Alphacoronavirus	RVRGS-S-A-ARLEPC	CGAGTACGGGGCTCT---AGT---GCA---GCTCGACTAGAGCCCTGT
MK392335.1	TTTAAACGAGTACGGGGCTCTAGTGCAGCTCGACTAG	31	Alphacoronavirus	RVRGS-S-A-ARLEPC	CGAGTACGGGGCTCT---AGT---GCA---GCTCGACTAGAGCCCTGT
MK409657.1	TTTAAACGAGTACGGGGCTCTAGTGCAGCTCGACTAG	31	Alphacoronavirus	RVRGS-S-A-ARLEPC	CGAGTACGGGGCTCT---AGT---GCA---GCTCGACTAGAGCCCTGT
MK409658.1	TTTAAACGAGTACGGGGCTCTAGTGCAGCTCGACTAG	31	Alphacoronavirus	RVRGS-S-A-ARLEPC	CGAGTACGGGGCTCT---AGT---GCA---GCTCGACTAGAGCCCTGT
MK409659.1	TTTAAACGAGTACGGGGCTCTAGTGCAGCTCGACTAG	31	Alphacoronavirus	RVRGS-S-A-ARLEPC	CGAGTACGGGGCTCT---AGT---GCA---GCTCGACTAGAGCCCTGT
MK482396.1	TTTAAACGAGTACGGGGCTCTAGTGCAGCTCGACTAG	31	Alphacoronavirus	RVRGS-S-A-ARLEPC	CGAGTACGGGGCTCT---AGT---GCA---GCTCGACTAGAGCCCTGT
MK482397.1	TTTAAACGAGTACGGGGCTCTAGTGCAGCTCGACTAG	31	Alphacoronavirus	RVRGS-S-A-ARLEPC	CGAGTACGGGGCTCT---AGT---GCA---GCTCGACTAGAGCCCTGT
MK558089.1	TTTAAACGAGTACGGGGCTCTAGTGCAGCTCGACTAG	31	Alphacoronavirus	RVRGS-S-A-ARLEPC	CGAGTACGGGGCTCT---AGT---GCA---GCTCGACTAGAGCCCTGT
MK559454.1	TTTAAACGAGTACGGGGCTCTAGTGCAGCTCGACTAG	31	Alphacoronavirus	RVRGS-S-A-ARLEPC	CGAGTACGGGGCTCT---AGT---GCA---GCTCGACTAGAGCCCTGT
MK559455.1	TTTAAACGAGTACGGGGCTCTAGTGCAGCTCGACTAG	31	Alphacoronavirus	RVRGS-S-A-ARLEPC	CGAGTACGGGGCTCT---AGT---GCA---GCTCGACTAGAGCCCTGT
MK559456.1	TTTAAACGAGTACGGGGCTCTAGTGCAGCTCGACTAG	31	Alphacoronavirus	RVRGS-S-A-ARLEPC	CGAGTACGGGGCTCT---AGT---GCA---GCTCGACTAGAGCCCTGT
MK584552.1	TTTAAACGAGTACGGGGCTCTAGTGCAGCTCGACTAG	31	Alphacoronavirus	RVRGS-S-A-ARLEPC	CGAGTACGGGGCTCT---AGT---GCA---GCTCGACTAGAGCCCTGT
MK606368.1	TTTAAACGAGTACGGGGCTCTAGTGCAGCTCGACTAG	31	Alphacoronavirus	RVRGS-S-A-ARLEPC	CGAGTACGGGGCTCT---AGT---GCA---GCTCGACTAGAGCCCTGT
MK606369.1	TTTAAACGAGTACGGGGCTCTAGTGCAGCTCGACTAG	31	Alphacoronavirus	RVRGS-S-A-ARLEPC	CGAGTACGGGGCTCT---AGT---GCA---GCTCGACTAGAGCCCTGT
MK644601.1	TTTAAACGAGTACGGGGCTCTAGTGCAGCTCGACTAG	31	Alphacoronavirus	RVRGS-S-A-ARLEPC	CGAGTACGGGGCTCT---AGT---GCA---GCTCGACTAGAGCCCTGT
MK644602.1	TTTAAACGAGTACGGGGCTCTAGTGCAGCTCGACTAG	31	Alphacoronavirus	RVRGS-S-A-ARLEPC	CGAGTACGGGGCTCT---AGT---GCA---GCTCGACTAGAGCCCTGT
MK644603.1	TTTAAACGAGTACGGGGCTCTAGTGCAGCTCGACTAG	31	Alphacoronavirus	RVRGS-S-A-ARLEPC	CGAGTACGGGGCTCT---AGT---GCA---GCTCGACTAGAGCCCTGT
MK644604.1	TTTAAACGAGTACGGGGCTCTAGTGCAGCTCGACTAG	31	Alphacoronavirus	RVRGS-S-A-ARLEPC	CGAGTACGGGGCTCT---AGT---GCA---GCTCGACTAGAGCCCTGT
MK644605.1	TTTAAACGAGTACGGGGCTCTAGTGCAGCTCGACTAG	31	Alphacoronavirus	RVRGS-S-A-ARLEPC	CGAGTACGGGGCTCT---AGT---GCA---GCTCGACTAGAGCCCTGT
MK673545.1	TTTAAACGAGTACGGGGCTCTAGTGCAGCTCGACTAG	31	Alphacoronavirus	RVRGS-S-A-ARLEPC	CGAGTACGGGGCTCT---AGT---GCA---GCTCGACTAGAGCCCTGT
MK690502.1	TTTAAACGAGTACGGGGCTCTAGTGCAGCTCGACTAG	31	Alphacoronavirus	RVRGS-S-A-ARLEPC	CGAGTACGGGGCTCT---AGT---GCA---GCTCGACTAGAGCCCTGT
MK702008.1	TTTAAACGAGTACGGGGCTCTAGTGCAGCTCGACTAG	31	Alphacoronavirus	RVRGS-S-A-ARLEPC	CGAGTACGGGGCTCT---AGT---GCA---GCTCGACTAGAGCCCTGT
MK796238.1	TTTAAACGAGTACGGGGCTCTAGTGCAGCTCGACTAG	31	Alphacoronavirus	RVRGS-S-A-ARLEPC	CGAGTACGGGGCTCT---AGT---GCA---GCTCGACTAGAGCCCTGT
MK841494.1	TTTAAACGAGTACGGGGCTCTAGTGCAGCTCGACTAG	31	Alphacoronavirus	RVRGS-S-A-ARLEPC	CGAGTACGGGGCTCT---AGT---GCA---GCTCGACTAGAGCCCTGT
MK841495.1	TTTAAACGAGTACGGGGCTCTAGTGCAGCTCGACTAG	31	Alphacoronavirus	RVRGS-S-A-ARLEPC	CGAGTACGGGGCTCT---AGT---GCA---GCTCGACTAGAGCCCTGT
MK862249.1	TTTAAACGAGTACGGGGCTCTAGTGCAGCTCGACTAG	31	Alphacoronavirus	RVRGS-S-A-ARLEPC	CGAGTACGGGGCTCT---AGT---GCA---GCTCGACTAGAGCCCTGT
MN037494.1	TTTAAACGAGTACGGGGCTCTAGTGCAGCTCGACTAG	31	Alphacoronavirus	RVRGS-S-A-ARLEPC	CGAGTACGGGGCTCT---AGT---GCA---GCTCGACTAGAGCCCTGT
MN056942.1	TTTAAACGAGTACGGGGCTCTAGTGCAGCTCGACTAG	31	Alphacoronavirus	RVRGS-S-A-ARLEPC	CGAGTACGGGGCTCT---AGT---GCA---GCTCGACTAGAGCCCTGT
MN114121.1	TTTAAACGAGTACGGGGCTCTAGTGCAGCTCGACTAG	31	Alphacoronavirus	RVRGS-S-A-ARLEPC	CGAGTACGGGGCTCT---AGT---GCA---GCTCGACTAGAGCCCTGT
MN315264.1	TTTAAACGAGTACGGGGCTCTAGTGCAGCTCGACTAG	31	Alphacoronavirus	RVRGS-S-A-ARLEPC	CGAGTACGGGGCTCT---AGT---GCA---GCTCGACTAGAGCCCTGT
MN486588.1	TTTAAACGAGTACGGGGCTCTAGTGCAGCTCGACTAG	31	Alphacoronavirus	RVRGS-S-A-ARLEPC	CGAGTACGGGGCTCT---AGT---GCA---GCTCGACTAGAGCCCTGT
NC_003436.1	TTTAAACGAGTACGGGGCTCTAGTGCAGCTCGACTAG	31	Alphacoronavirus	RVRGS-S-A-ARLEPC	CGAGTACGGGGCTCT---AGT---GCA---GCTCGACTAGAGCCCTGT
NC_028833.1	TTTAAACGAGTACGGGGCTCTAGTGCAGCTCGACTAG	31	Alphacoronavirus	RVRGS-S-A-ARLEPC	CGAGTACGGGGCTCT---AGT---GCA---GCTCGACTAGAGCCCTGT
MK472068.1	TTTAAACGAGTACGGGGCTCTAGTGGTGCTCGACTAG	31	Alphacoronavirus	RVRGS-S-G-ARLEPC	CGAGTACGGGGCTCT---AGT---GGT---GCTCGACTAGAGCCCTGT
MK472069.1	TTTAAACGAGTACGGGGCTCTAGTGGTGCTCGACTAG	31	Alphacoronavirus	RVRGS-S-G-ARLEPC	CGAGTACGGGGCTCT---AGT---GGT---GCTCGACTAGAGCCCTGT
MK472071.1	TTTAAACGAGTACGGGGCTCTAGTGGTGCTCGACTAG	31	Alphacoronavirus	RVRGS-S-G-ARLEPC	CGAGTACGGGGCTCT---AGT---GGT---GCTCGACTAGAGCCCTGT
MK720944.1	TTTAAACGAGTACGGGGCTCTAGTGGTGCTCGACTAG	31	Alphacoronavirus	RVRGS-S-G-ARLEPC	CGAGTACGGGGCTCT---AGT---GGT---GCTCGACTAGAGCCCTGT
MH708243.1	TTTAAACGAGTACGGGGTTCTAGTGCAGCTCGACTAG	31	Alphacoronavirus	RVRGS-S-A-ARLEPC	CGAGTACGGGGTTCT---AGT---GCA---GCTCGACTAGAGCCCTGT
HM245926.1	TTTAAACGAGTACGGGGTTCTAGTGGAGCTCGACTAG	31	Alphacoronavirus	RVRGS-S-G-ARLEPC	CGAGTACGGGGTTCT---AGT---GGA---GCTCGACTAGAACCCTGC
KX512809.1	TTTAAACGAGTACGGGGTTCTAGTGGAGCTCGACTAG	31	Alphacoronavirus	RVRGS-S-G-ARLEPC	CGAGTACGGGGTTCT---AGT---GGA---GCTCGACTAGAACCCTGC
KX512810.1	TTTAAACGAGTACGGGGTTCTAGTGGAGCTCGACTAG	31	Alphacoronavirus	RVRGS-S-G-ARLEPC	CGAGTACGGGGTTCT---AGT---GGA---GCTCGACTAGAACCCTGC
LC119077.1	TTTAAACGAGTACGGGGTTCTAGTGGAGCTCGACTAG	31	Alphacoronavirus	RVRGS-S-G-ARLEPC	CGAGTACGGGGTTCT---AGT---GGA---GCTCGACTAGAACCCTGC
LC215871.1	TTTAAACGAGTACGGGGTTCTAGTGGAGCTCGACTAG	31	Alphacoronavirus	RVRGS-S-G-ARLEPC	CGAGTACGGGGTTCT---AGT---GGA---GCTCGACTAGAACCCTGC
KY073747.1	TTTAAACGAGTCCGGGGCTCTAGTGCCGCTCGACTAG	31	Alphacoronavirus	RVRGS-S-A-ARLEPC	CGAGTCCGGGGCTCT---AGT---GCC---GCTCGACTAGAGCCCTGT
KY073748.1	TTTAAACGAGTCCGGGGCTCTAGTGCCGCTCGACTAG	31	Alphacoronavirus	RVRGS-S-A-ARLEPC	CGAGTCCGGGGCTCT---AGT---GCC---GCTCGACTAGAGCCCTGT
MN611517.1	TTTAAACGAGTCCGGGGCTCTAGTGCCGCTCGACTAG	31	Alphacoronavirus	RVRGS-S-A-ARLEPC	CGAGTCCGGGGCTCT---AGT---GCC---GCTCGACTAGAGCCCTGT
KT253271.1	TTTAAACGAGTCCGGGGTTCTAGTGCCGCTCGACTAG	31	Alphacoronavirus	RVRGS-S-A-ARLEPC	CGAGTCCGGGGTTCT---AGT---GCC---GCTCGACTAGAACCCTGT
KF294381.1	TTTAAACGAGTGCGGGGCTCTAGTGATGCTCGACTAG	31	Alphacoronavirus	RVRGS-S-D-ARLEPF	CGAGTGCGGGGCTCT---AGT---GAT---GCTCGACTAGAGCCCTTT
DQ648858.1	TTTAAACGAGTGCGGGGCTCTAGTGCAGCTCGACTAG	31	Alphacoronavirus	RVRGS-S-A-ARLEPL	CGAGTGCGGGGCTCT---AGT---GCA---GCTCGACTAGAGCCCTTA
EU420139.1	TTTAAACGAGTGCGGGGCTCTAGTGCAGCTCGACTAG	31	Alphacoronavirus	RVRGS-S-A-ARLEPC	CGAGTGCGGGGCTCT---AGT---GCA---GCTCGACTAGAGCCCTGT
HQ728481.1	TTTAAACGAGTGCGGGGCTCTAGTGCAGCTCGACTAG	31	Alphacoronavirus	RVRGS-S-A-ARLEPC	CGAGTGCGGGGCTCT---AGT---GCA---GCTCGACTAGAGCCCTGT
KJ473797.1	TTTAAACGAGTGCGGGGCTCTAGTGCAGCTCGACTAG	31	Alphacoronavirus	RVRGS-S-A-ARLEPC	CGAGTGCGGGGCTCT---AGT---GCA---GCTCGACTAGAGCCCTGT
KJ473798.1	TTTAAACGAGTGCGGGGCTCTAGTGCAGCTCGACTAG	31	Alphacoronavirus	RVRGS-S-A-ARLEPC	CGAGTGCGGGGCTCT---AGT---GCA---GCTCGACTAGAGCCCTGT
KJ473799.1	TTTAAACGAGTGCGGGGCTCTAGTGCAGCTCGACTAG	31	Alphacoronavirus	RVRGS-S-A-ARLEPC	CGAGTGCGGGGCTCT---AGT---GCA---GCTCGACTAGAGCCCTGT
KJ473800.1	TTTAAACGAGTGCGGGGCTCTAGTGCAGCTCGACTAG	31	Alphacoronavirus	RVRGS-S-A-ARLEPC	CGAGTGCGGGGCTCT---AGT---GCA---GCTCGACTAGAGCCCTGT
MG923574.2	TTTAAACGAGTGCGGGGCTCTAGTGCAGCTCGACTAG	31	Alphacoronavirus	RVRGS-S-A-ARLEPC	CGAGTGCGGGGCTCT---AGT---GCA---GCTCGACTAGAGCCCTGT
MH687934.1	TTTAAACGAGTGCGGGGCTCTAGTGCAGCTCGACTAG	31	Alphacoronavirus	RVRGS-S-A-ARLEPL	CGAGTGCGGGGCTCT---AGT---GCA---GCTCGACTAGAGCCCTTA
MH687937.1	TTTAAACGAGTGCGGGGCTCTAGTGCAGCTCGACTAG	31	Alphacoronavirus	RVRGS-S-A-ARLEPL	CGAGTGCGGGGCTCT---AGT---GCA---GCTCGACTAGAGCCCTTA
MH687938.1	TTTAAACGAGTGCGGGGCTCTAGTGCAGCTCGACTAG	31	Alphacoronavirus	RVRGS-S-A-ARLEPL	CGAGTGCGGGGCTCT---AGT---GCA---GCTCGACTAGAGCCCTTA
MH687941.1	TTTAAACGAGTGCGGGGCTCTAGTGCAGCTCGACTAG	31	Alphacoronavirus	RVRGS-S-A-ARLEPL	CGAGTGCGGGGCTCT---AGT---GCA---GCTCGACTAGAGCCCTTA
MH687942.1	TTTAAACGAGTGCGGGGCTCTAGTGCAGCTCGACTAG	31	Alphacoronavirus	RVRGS-S-A-ARLEPL	CGAGTGCGGGGCTCT---AGT---GCA---GCTCGACTAGAGCCCTTA
MH687943.1	TTTAAACGAGTGCGGGGCTCTAGTGCAGCTCGACTAG	31	Alphacoronavirus	RVRGS-S-A-ARLEPL	CGAGTGCGGGGCTCT---AGT---GCA---GCTCGACTAGAGCCCTTA
MH687944.1	TTTAAACGAGTGCGGGGCTCTAGTGCAGCTCGACTAG	31	Alphacoronavirus	RVRGS-S-A-ARLEPL	CGAGTGCGGGGCTCT---AGT---GCA---GCTCGACTAGAGCCCTTA
MH687945.1	TTTAAACGAGTGCGGGGCTCTAGTGCAGCTCGACTAG	31	Alphacoronavirus	RVRGS-S-A-ARLEPL	CGAGTGCGGGGCTCT---AGT---GCA---GCTCGACTAGAGCCCTTA
MH687946.1	TTTAAACGAGTGCGGGGCTCTAGTGCAGCTCGACTAG	31	Alphacoronavirus	RVRGS-S-A-ARLEPL	CGAGTGCGGGGCTCT---AGT---GCA---GCTCGACTAGAGCCCTTA
MH687948.1	TTTAAACGAGTGCGGGGCTCTAGTGCAGCTCGACTAG	31	Alphacoronavirus	RVRGS-S-A-ARLEPL	CGAGTGCGGGGCTCT---AGT---GCA---GCTCGACTAGAGCCCTTA
MH687954.1	TTTAAACGAGTGCGGGGCTCTAGTGCAGCTCGACTAG	31	Alphacoronavirus	RVRGS-S-A-ARLEPL	CGAGTGCGGGGCTCT---AGT---GCA---GCTCGACTAGAGCCCTTA
MH687955.1	TTTAAACGAGTGCGGGGCTCTAGTGCAGCTCGACTAG	31	Alphacoronavirus	RVRGS-S-A-ARLEPL	CGAGTGCGGGGCTCT---AGT---GCA---GCTCGACTAGAGCCCTTA
MH687956.1	TTTAAACGAGTGCGGGGCTCTAGTGCAGCTCGACTAG	31	Alphacoronavirus	RVRGS-S-A-ARLEPL	CGAGTGCGGGGCTCT---AGT---GCA---GCTCGACTAGAGCCCTTA
MH687957.1	TTTAAACGAGTGCGGGGCTCTAGTGCAGCTCGACTAG	31	Alphacoronavirus	RVRGS-S-A-ARLEPL	CGAGTGCGGGGCTCT---AGT---GCA---GCTCGACTAGAGCCCTTA
MH687958.1	TTTAAACGAGTGCGGGGCTCTAGTGCAGCTCGACTAG	31	Alphacoronavirus	RVRGS-S-A-ARLEPL	CGAGTGCGGGGCTCT---AGT---GCA---GCTCGACTAGAGCCCTTA
MH687960.1	TTTAAACGAGTGCGGGGCTCTAGTGCAGCTCGACTAG	31	Alphacoronavirus	RVRGS-S-A-ARLEPL	CGAGTGCGGGGCTCT---AGT---GCA---GCTCGACTAGAGCCCTTA
MH687961.1	TTTAAACGAGTGCGGGGCTCTAGTGCAGCTCGACTAG	31	Alphacoronavirus	RVRGS-S-A-ARLEPL	CGAGTGCGGGGCTCT---AGT---GCA---GCTCGACTAGAGCCCTTA
MH687963.1	TTTAAACGAGTGCGGGGCTCTAGTGCAGCTCGACTAG	31	Alphacoronavirus	RVRGS-S-A-ARLEPL	CGAGTGCGGGGCTCT---AGT---GCA---GCTCGACTAGAGCCCTTA
MH687964.1	TTTAAACGAGTGCGGGGCTCTAGTGCAGCTCGACTAG	31	Alphacoronavirus	RVRGS-S-A-ARLEPL	CGAGTGCGGGGCTCT---AGT---GCA---GCTCGACTAGAGCCCTTA
MH687965.1	TTTAAACGAGTGCGGGGCTCTAGTGCAGCTCGACTAG	31	Alphacoronavirus	RVRGS-S-A-ARLEPL	CGAGTGCGGGGCTCT---AGT---GCA---GCTCGACTAGAGCCCTTA
MH687966.1	TTTAAACGAGTGCGGGGCTCTAGTGCAGCTCGACTAG	31	Alphacoronavirus	RVRGS-S-A-ARLEPL	CGAGTGCGGGGCTCT---AGT---GCA---GCTCGACTAGAGCCCTTA
MH687967.1	TTTAAACGAGTGCGGGGCTCTAGTGCAGCTCGACTAG	31	Alphacoronavirus	RVRGS-S-A-ARLEPL	CGAGTGCGGGGCTCT---AGT---GCA---GCTCGACTAGAGCCCTTA
MK211371.1	TTTAAACGAGTGCGGGGCTCTAGTGCAGCTCGACTAG	31	Alphacoronavirus	RVRGS-S-A-ARLEPL	CGAGTGCGGGGCTCT---AGT---GCA---GCTCGACTAGAGCCCTTA
MN611518.1	TTTAAACGAGTGCGGGGCTCTAGTGCAGCTCGACTAG	31	Alphacoronavirus	RVRGS-S-A-ARLEPC	CGAGTGCGGGGCTCT---AGT---GCA---GCTCGACTAGAGCCCTGT
MN611521.1	TTTAAACGAGTGCGGGGCTCTAGTGCAGCTCGACTAG	31	Alphacoronavirus	RVRGS-S-A-ARLEPL	CGAGTGCGGGGCTCT---AGT---GCA---GCTCGACTAGAGCCCTTA
NC_009657.1	TTTAAACGAGTGCGGGGCTCTAGTGCAGCTCGACTAG	31	Alphacoronavirus	RVRGS-S-A-ARLEPL	CGAGTGCGGGGCTCT---AGT---GCA---GCTCGACTAGAGCCCTTA
NC_010438.1	TTTAAACGAGTGCGGGGCTCTAGTGCAGCTCGACTAG	31	Alphacoronavirus	RVRGS-S-A-ARLEPC	CGAGTGCGGGGCTCT---AGT---GCA---GCTCGACTAGAGCCCTGT
AJ271965.2	TTTAAACGAGTGCGGGGTTCTAGTGCAGCTCGACTAG	31	Alphacoronavirus	RVRGS-S-A-ARLEPC	CGAGTGCGGGGTTCT---AGT---GCA---GCTCGACTAGAACCCTGC
AX154950.1	TTTAAACGAGTGCGGGGTTCTAGTGCAGCTCGACTAG	31	Alphacoronavirus	RVRGS-S-A-ARLEPC	CGAGTGCGGGGTTCT---AGT---GCA---GCTCGACTAGAACCCTGC
AY994055.1	TTTAAACGAGTGCGGGGTTCTAGTGCAGCTCGACTAG	31	Alphacoronavirus	RVRGS-S-A-ARLEPC	CGAGTGCGGGGTTCT---AGT---GCA---GCTCGACTAGAACCCTGT
CQ870486.1	TTTAAACGAGTGCGGGGTTCTAGTGCAGCTCGACTAG	31	Alphacoronavirus	RVRGS-S-A-ARLEPC	CGAGTGCGGGGTTCT---AGT---GCA---GCTCGACTAGAACCCTGC
DQ010921.1	TTTAAACGAGTGCGGGGTTCTAGTGCAGCTCGACTAG	31	Alphacoronavirus	RVRGS-S-A-ARLEPC	CGAGTGCGGGGTTCT---AGT---GCA---GCTCGACTAGAACCCTGT
DQ286389.1	TTTAAACGAGTGCGGGGTTCTAGTGCAGCTCGACTAG	31	Alphacoronavirus	RVRGS-S-A-ARLEPC	CGAGTGCGGGGTTCT---AGT---GCA---GCTCGACTAGAACCCTGT
DQ390461.1	TTTAAACGAGTGCGGGGTTCTAGTGCAGCTCGACTAG	31	Alphacoronavirus	RVRGS-S-A-ARLEPC	CGAGTGCGGGGTTCT---AGT---GCA---GCTCGACTAGAACCCTGC
DQ443743.1	TTTAAACGAGTGCGGGGTTCTAGTGCAGCTCGACTAG	31	Alphacoronavirus	RVRGS-S-A-ARLEPC	CGAGTGCGGGGTTCT---AGT---GCA---GCTCGACTAGAACCCTGC
DQ811785.1	TTTAAACGAGTGCGGGGTTCTAGTGCAGCTCGACTAG	31	Alphacoronavirus	RVRGS-S-A-ARLEPC	CGAGTGCGGGGTTCT---AGT---GCA---GCTCGACTAGAACCCTGC
DQ811786.2	TTTAAACGAGTGCGGGGTTCTAGTGCAGCTCGACTAG	31	Alphacoronavirus	RVRGS-S-A-ARLEPC	CGAGTGCGGGGTTCT---AGT---GCA---GCTCGACTAGAACCCTGC
DQ811787.1	TTTAAACGAGTGCGGGGTTCTAGTGCAGCTCGACTAG	31	Alphacoronavirus	RVRGS-S-A-ARLEPC	CGAGTGCGGGGTTCT---AGT---GCA---GCTCGACTAGAACCCTGC
DQ811788.1	TTTAAACGAGTGCGGGGTTCTAGTGCAGCTCGACTAG	31	Alphacoronavirus	RVRGS-S-A-ARLEPC	CGAGTGCGGGGTTCT---AGT---GCA---GCTCGACTAGAACCCTGC
DQ811789.2	TTTAAACGAGTGCGGGGTTCTAGTGCAGCTCGACTAG	31	Alphacoronavirus	RVRGS-S-A-ARLEPC	CGAGTGCGGGGTTCT---AGT---GCA---GCTCGACTAGAACCCTGC
DQ848678.1	TTTAAACGAGTGCGGGGTTCTAGTGCAGCTCGACTAG	31	Alphacoronavirus	RVRGS-S-A-ARLEPC	CGAGTGCGGGGTTCT---AGT---GCA---GCTCGACTAGAACCCTGT
EU074218.2	TTTAAACGAGTGCGGGGTTCTAGTGCAGCTCGACTAG	31	Alphacoronavirus	RVRGS-S-A-ARLEPC	CGAGTGCGGGGTTCT---AGT---GCA---GCTCGACTAGAACCCTGC
EU186072.1	TTTAAACGAGTGCGGGGTTCTAGTGCAGCTCGACTAG	31	Alphacoronavirus	RVRGS-S-A-ARLEPC	CGAGTGCGGGGTTCT---AGT---GCA---GCTCGACTAGAACCCTGT
EU856361.1	TTTAAACGAGTGCGGGGTTCTAGTGCAGCTCGACTAG	31	Alphacoronavirus	RVRGS-S-A-ARLEPC	CGAGTGCGGGGTTCT---AGT---GCA---GCTCGACTAGAACCCTGT
EU856362.1	TTTAAACGAGTGCGGGGTTCTAGTGCAGCTCGACTAG	31	Alphacoronavirus	RVRGS-S-A-ARLEPC	CGAGTGCGGGGTTCT---AGT---GCA---GCTCGACTAGAGCCCTGT
FJ755618.2	TTTAAACGAGTGCGGGGTTCTAGTGCAGCTCGACTAG	31	Alphacoronavirus	RVRGS-S-A-ARLEPC	CGAGTGCGGGGTTCT---AGT---GCA---GCTCGACTAGAACCCTGC
FJ938051.1	TTTAAACGAGTGCGGGGTTCTAGTGCAGCTCGACTAG	31	Alphacoronavirus	RVRGS-S-A-ARLEPC	CGAGTGCGGGGTTCT---AGT---GCA---GCTCGACTAGAACCCTGT
FJ938052.1	TTTAAACGAGTGCGGGGTTCTAGTGCAGCTCGACTAG	31	Alphacoronavirus	RVRGS-S-A-ARLEPC	CGAGTGCGGGGTTCT---AGT---GCA---GCTCGACTAGAACCCTGT
FJ938053.1	TTTAAACGAGTGCGGGGTTCTAGTGCAGCTCGACTAG	31	Alphacoronavirus	RVRGS-S-A-ARLEPC	CGAGTGCGGGGTTCT---AGT---GCA---GCTCGACTAGAACCCTGT
FJ938054.1	TTTAAACGAGTGCGGGGTTCTAGTGCAGCTCGACTAG	31	Alphacoronavirus	RVRGS-S-A-ARLEPC	CGAGTGCGGGGTTCT---AGT---GCA---GCTCGACTAGAACCCTGT
FJ938055.1	TTTAAACGAGTGCGGGGTTCTAGTGCAGCTCGACTAG	31	Alphacoronavirus	RVRGS-S-A-ARLEPC	CGAGTGCGGGGTTCT---AGT---GCA---GCTCGACTAGAACCCTGT
FJ938056.1	TTTAAACGAGTGCGGGGTTCTAGTGCAGCTCGACTAG	31	Alphacoronavirus	RVRGS-S-A-ARLEPC	CGAGTGCGGGGTTCT---AGT---GCA---GCTCGACTAGAACCCTGT
FJ938057.1	TTTAAACGAGTGCGGGGTTCTAGTGCAGCTCGACTAG	31	Alphacoronavirus	RVRGS-S-A-ARLEPC	CGAGTGCGGGGTTCT---AGT---GCA---GCTCGACTAGAACCCTGT
FJ938058.1	TTTAAACGAGTGCGGGGTTCTAGTGCAGCTCGACTAG	31	Alphacoronavirus	RVRGS-S-A-ARLEPC	CGAGTGCGGGGTTCT---AGT---GCA---GCTCGACTAGAACCCTGT
FJ938059.1	TTTAAACGAGTGCGGGGTTCTAGTGCAGCTCGACTAG	31	Alphacoronavirus	RVRGS-S-A-ARLEPC	CGAGTGCGGGGTTCT---AGT---GCA---GCTCGACTAGAACCCTGT
FJ938060.1	TTTAAACGAGTGCGGGGTTCTAGTGCAGCTCGACTAG	31	Alphacoronavirus	RVRGS-S-A-ARLEPC	CGAGTGCGGGGTTCT---AGT---GCA---GCTCGACTAGAACCCTGT
FJ938061.1	TTTAAACGAGTGCGGGGTTCTAGTGCAGCTCGACTAG	31	Alphacoronavirus	RVRGS-S-A-ARLEPC	CGAGTGCGGGGTTCT---AGT---GCA---GCTCGACTAGAACCCTGT
FJ938062.1	TTTAAACGAGTGCGGGGTTCTAGTGCAGCTCGACTAG	31	Alphacoronavirus	RVRGS-S-A-ARLEPC	CGAGTGCGGGGTTCT---AGT---GCA---GCTCGACTAGAACCCTGT
GQ152141.1	TTTAAACGAGTGCGGGGTTCTAGTGCAGCTCGACTAG	31	Alphacoronavirus	RVRGS-S-A-ARLEPC	CGAGTGCGGGGTTCT---AGT---GCA---GCTCGACTAGAACCCTGT
GQ477367.1	TTTAAACGAGTGCGGGGTTCTAGTGCAGCTCGACTAG	31	Alphacoronavirus	RVRGS-S-A-ARLEPC	CGAGTGCGGGGTTCT---AGT---GCA---GCTCGACTAGAACCCTGT
GU553361.1	TTTAAACGAGTGCGGGGTTCTAGTGCAGCTCGACTAG	31	Alphacoronavirus	RVRGS-S-A-ARLEPC	CGAGTGCGGGGTTCT---AGT---GCA---GCTCGACTAGAACCCTGT
GU553362.1	TTTAAACGAGTGCGGGGTTCTAGTGCAGCTCGACTAG	31	Alphacoronavirus	RVRGS-S-A-ARLEPC	CGAGTGCGGGGTTCT---AGT---GCA---GCTCGACTAGAACCCTGT
HM776941.1	TTTAAACGAGTGCGGGGTTCTAGTGCAGCTCGACTAG	31	Alphacoronavirus	RVRGS-S-A-ARLEPC	CGAGTGCGGGGTTCT---AGT---GCA---GCTCGACTAGAACCCTGC
HQ012367.1	TTTAAACGAGTGCGGGGTTCTAGTGCAGCTCGACTAG	31	Alphacoronavirus	RVRGS-S-A-ARLEPC	CGAGTGCGGGGTTCT---AGT---GCA---GCTCGACTAGAACCCTGT
HQ012368.1	TTTAAACGAGTGCGGGGTTCTAGTGCAGCTCGACTAG	31	Alphacoronavirus	RVRGS-S-A-ARLEPC	CGAGTGCGGGGTTCT---AGT---GCA---GCTCGACTAGAACCCTGT
HQ012369.1	TTTAAACGAGTGCGGGGTTCTAGTGCAGCTCGACTAG	31	Alphacoronavirus	RVRGS-S-A-ARLEPC	CGAGTGCGGGGTTCT---AGT---GCA---GCTCGACTAGAACCCTGT
HQ012370.1	TTTAAACGAGTGCGGGGTTCTAGTGCAGCTCGACTAG	31	Alphacoronavirus	RVRGS-S-A-ARLEPC	CGAGTGCGGGGTTCT---AGT---GCA---GCTCGACTAGAACCCTGT
HQ012371.1	TTTAAACGAGTGCGGGGTTCTAGTGCAGCTCGACTAG	31	Alphacoronavirus	RVRGS-S-A-ARLEPC	CGAGTGCGGGGTTCT---AGT---GCA---GCTCGACTAGAACCCTGT
HQ012372.1	TTTAAACGAGTGCGGGGTTCTAGTGCAGCTCGACTAG	31	Alphacoronavirus	RVRGS-S-A-ARLEPC	CGAGTGCGGGGTTCT---AGT---GCA---GCTCGACTAGAACCCTGT
HQ392469.1	TTTAAACGAGTGCGGGGTTCTAGTGCAGCTCGACTAG	31	Alphacoronavirus	RVRGS-S-A-ARLEPC	CGAGTGCGGGGTTCT---AGT---GCA---GCTCGACTAGAACCCTGT
HQ392470.1	TTTAAACGAGTGCGGGGTTCTAGTGCAGCTCGACTAG	31	Alphacoronavirus	RVRGS-S-A-ARLEPC	CGAGTGCGGGGTTCT---AGT---GCA---GCTCGACTAGAACCCTGT
HQ392471.1	TTTAAACGAGTGCGGGGTTCTAGTGCAGCTCGACTAG	31	Alphacoronavirus	RVRGS-S-A-ARLEPC	CGAGTGCGGGGTTCT---AGT---GCA---GCTCGACTAGAACCCTGC
HQ392472.1	TTTAAACGAGTGCGGGGTTCTAGTGCAGCTCGACTAG	31	Alphacoronavirus	RVRGS-S-A-ARLEPC	CGAGTGCGGGGTTCT---AGT---GCA---GCTCGACTAGAACCCTGT
HQ462571.1	TTTAAACGAGTGCGGGGTTCTAGTGCAGCTCGACTAG	31	Alphacoronavirus	RVRGS-S-A-ARLEPC	CGAGTGCGGGGTTCT---AGT---GCA---GCTCGACTAGAACCCTGC
JN183882.1	TTTAAACGAGTGCGGGGTTCTAGTGCAGCTCGACTAG	31	Alphacoronavirus	RVRGS-S-A-ARLEPC	CGAGTGCGGGGTTCT---AGT---GCA---GCTCGACTAGAACCCTGT
JN183883.1	TTTAAACGAGTGCGGGGTTCTAGTGCAGCTCGACTAG	31	Alphacoronavirus	RVRGS-S-A-ARLEPC	CGAGTGCGGGGTTCT---AGT---GCA---GCTCGACTAGAACCCTGT
JN634064.1	TTTAAACGAGTGCGGGGTTCTAGTGCAGCTCGACTAG	31	Alphacoronavirus	RVRGS-S-A-ARLEPC	CGAGTGCGGGGTTCT---AGT---GCA---GCTCGACTAGAACCCTGT
JN856008.2	TTTAAACGAGTGCGGGGTTCTAGTGCAGCTCGACTAG	31	Alphacoronavirus	RVRGS-S-A-ARLEPC	CGAGTGCGGGGTTCT---AGT---GCA---GCTCGACTAGAACCCTGT
JQ404409.1	TTTAAACGAGTGCGGGGTTCTAGTGCAGCTCGACTAG	31	Alphacoronavirus	RVRGS-S-A-ARLEPC	CGAGTGCGGGGTTCT---AGT---GCA---GCTCGACTAGAACCCTGT
JQ404410.1	TTTAAACGAGTGCGGGGTTCTAGTGCAGCTCGACTAG	31	Alphacoronavirus	RVRGS-S-A-ARLEPC	CGAGTGCGGGGTTCT---AGT---GCA---GCTCGACTAGAACCCTGT
JQ408980.1	TTTAAACGAGTGCGGGGTTCTAGTGCAGCTCGACTAG	31	Alphacoronavirus	RVRGS-S-A-ARLEPC	CGAGTGCGGGGTTCT---AGT---GCA---GCTCGACTAGAACCCTGT
JQ408981.1	TTTAAACGAGTGCGGGGTTCTAGTGCAGCTCGACTAG	31	Alphacoronavirus	RVRGS-S-A-ARLEPC	CGAGTGCGGGGTTCT---AGT---GCA---GCTCGACTAGAACCCTGT
KC175339.1	TTTAAACGAGTGCGGGGTTCTAGTGCAGCTCGACTAG	31	Alphacoronavirus	RVRGS-S-A-ARLEPC	CGAGTGCGGGGTTCT---AGT---GCA---GCTCGACTAGAACCCTGT
KC175340.1	TTTAAACGAGTGCGGGGTTCTAGTGCAGCTCGACTAG	31	Alphacoronavirus	RVRGS-S-A-ARLEPC	CGAGTGCGGGGTTCT---AGT---GCA---GCTCGACTAGAACCCTGT
KC175341.1	TTTAAACGAGTGCGGGGTTCTAGTGCAGCTCGACTAG	31	Alphacoronavirus	RVRGS-S-A-ARLEPC	CGAGTGCGGGGTTCT---AGT---GCA---GCTCGACTAGAACCCTGT
KC461235.1	TTTAAACGAGTGCGGGGTTCTAGTGCAGCTCGACTAG	31	Alphacoronavirus	RVRGS-S-A-ARLEPC	CGAGTGCGGGGTTCT---AGT---GCA---GCTCGACTAGAACCCTGT
KC461236.1	TTTAAACGAGTGCGGGGTTCTAGTGCAGCTCGACTAG	31	Alphacoronavirus	RVRGS-S-A-ARLEPC	CGAGTGCGGGGTTCT---AGT---GCA---GCTCGACTAGAACCCTGT
KC461237.1	TTTAAACGAGTGCGGGGTTCTAGTGCAGCTCGACTAG	31	Alphacoronavirus	RVRGS-S-A-ARLEPC	CGAGTGCGGGGTTCT---AGT---GCA---GCTCGACTAGAACCCTGT
KC962433.1	TTTAAACGAGTGCGGGGTTCTAGTGCAGCTCGACTAG	31	Alphacoronavirus	RVRGS-S-A-ARLEPC	CGAGTGCGGGGTTCT---AGT---GCA---GCTCGACTAGAACCCTGC
KF530115.1	TTTAAACGAGTGCGGGGTTCTAGTGCAGCTCGACTAG	31	Alphacoronavirus	RVRGS-S-A-ARLEPC	CGAGTGCGGGGTTCT---AGT---GCA---GCTCGACTAGAACCCTGT
KF530116.1	TTTAAACGAGTGCGGGGTTCTAGTGCAGCTCGACTAG	31	Alphacoronavirus	RVRGS-S-A-ARLEPC	CGAGTGCGGGGTTCT---AGT---GCA---GCTCGACTAGAACCCTGT
KF530117.1	TTTAAACGAGTGCGGGGTTCTAGTGCAGCTCGACTAG	31	Alphacoronavirus	RVRGS-S-A-ARLEPC	CGAGTGCGGGGTTCT---AGT---GCA---GCTCGACTAGAACCCTGT
KF530118.1	TTTAAACGAGTGCGGGGTTCTAGTGCAGCTCGACTAG	31	Alphacoronavirus	RVRGS-S-A-ARLEPC	CGAGTGCGGGGTTCT---AGT---GCA---GCTCGACTAGAACCCTGT
KF530120.1	TTTAAACGAGTGCGGGGTTCTAGTGCAGCTCGACTAG	31	Alphacoronavirus	RVRGS-S-A-ARLEPC	CGAGTGCGGGGTTCT---AGT---GCA---GCTCGACTAGAACCCTGT
KF530121.1	TTTAAACGAGTGCGGGGTTCTAGTGCAGCTCGACTAG	31	Alphacoronavirus	RVRGS-S-A-ARLEPC	CGAGTGCGGGGTTCT---AGT---GCA---GCTCGACTAGAACCCTGT
KF530123.1	TTTAAACGAGTGCGGGGTTCTAGTGCAGCTCGACTAG	31	Alphacoronavirus	RVRGS-S-A-ARLEPC	CGAGTGCGGGGTTCT---AGT---GCA---GCTCGACTAGAACCCTGT
KF530124.1	TTTAAACGAGTGCGGGGTTCTAGTGCAGCTCGACTAG	31	Alphacoronavirus	RVRGS-S-A-ARLEPC	CGAGTGCGGGGTTCT---AGT---GCA---GCTCGACTAGAACCCTGT
KF530126.1	TTTAAACGAGTGCGGGGTTCTAGTGCAGCTCGACTAG	31	Alphacoronavirus	RVRGS-S-A-ARLEPC	CGAGTGCGGGGTTCT---AGT---GCA---GCTCGACTAGAACCCTGT
KF530127.1	TTTAAACGAGTGCGGGGTTCTAGTGCAGCTCGACTAG	31	Alphacoronavirus	RVRGS-S-A-ARLEPC	CGAGTGCGGGGTTCT---AGT---GCA---GCTCGACTAGAACCCTGT
KF530129.1	TTTAAACGAGTGCGGGGTTCTAGTGCAGCTCGACTAG	31	Alphacoronavirus	RVRGS-S-A-ARLEPC	CGAGTGCGGGGTTCT---AGT---GCA---GCTCGACTAGAACCCTGT
KF530130.1	TTTAAACGAGTGCGGGGTTCTAGTGCAGCTCGACTAG	31	Alphacoronavirus	RVRGS-S-A-ARLEPC	CGAGTGCGGGGTTCT---AGT---GCA---GCTCGACTAGAACCCTGT
KF530131.1	TTTAAACGAGTGCGGGGTTCTAGTGCAGCTCGACTAG	31	Alphacoronavirus	RVRGS-S-A-ARLEPC	CGAGTGCGGGGTTCT---AGT---GCA---GCTCGACTAGAACCCTGT
KF530132.1	TTTAAACGAGTGCGGGGTTCTAGTGCAGCTCGACTAG	31	Alphacoronavirus	RVRGS-S-A-ARLEPC	CGAGTGCGGGGTTCT---AGT---GCA---GCTCGACTAGAACCCTGT
KF530133.1	TTTAAACGAGTGCGGGGTTCTAGTGCAGCTCGACTAG	31	Alphacoronavirus	RVRGS-S-A-ARLEPC	CGAGTGCGGGGTTCT---AGT---GCA---GCTCGACTAGAACCCTGT
KF530134.1	TTTAAACGAGTGCGGGGTTCTAGTGCAGCTCGACTAG	31	Alphacoronavirus	RVRGS-S-A-ARLEPC	CGAGTGCGGGGTTCT---AGT---GCA---GCTCGACTAGAACCCTGT
KF530135.1	TTTAAACGAGTGCGGGGTTCTAGTGCAGCTCGACTAG	31	Alphacoronavirus	RVRGS-S-A-ARLEPC	CGAGTGCGGGGTTCT---AGT---GCA---GCTCGACTAGAACCCTGT
KF530136.1	TTTAAACGAGTGCGGGGTTCTAGTGCAGCTCGACTAG	31	Alphacoronavirus	RVRGS-S-A-ARLEPC	CGAGTGCGGGGTTCT---AGT---GCA---GCTCGACTAGAACCCTGT
KF530271.1	TTTAAACGAGTGCGGGGTTCTAGTGCAGCTCGACTAG	31	Alphacoronavirus	RVRGS-S-A-ARLEPC	CGAGTGCGGGGTTCT---AGT---GCA---GCTCGACTAGAACCCTGT
KP143507.1	TTTAAACGAGTGCGGGGTTCTAGTGCAGCTCGACTAG	31	Alphacoronavirus	RVRGS-S-A-ARLEPC	CGAGTGCGGGGTTCT---AGT---GCA---GCTCGACTAGAACCCTGT
KP143508.1	TTTAAACGAGTGCGGGGTTCTAGTGCAGCTCGACTAG	31	Alphacoronavirus	RVRGS-S-A-ARLEPC	CGAGTGCGGGGTTCT---AGT---GCA---GCTCGACTAGAACCCTGT
KP143509.1	TTTAAACGAGTGCGGGGTTCTAGTGCAGCTCGACTAG	31	Alphacoronavirus	RVRGS-S-A-ARLEPC	CGAGTGCGGGGTTCT---AGT---GCA---GCTCGACTAGAACCCTGT
KP143510.1	TTTAAACGAGTGCGGGGTTCTAGTGCAGCTCGACTAG	31	Alphacoronavirus	RVRGS-S-A-ARLEPC	CGAGTGCGGGGTTCT---AGT---GCA---GCTCGACTAGAACCCTGT
KP143511.1	TTTAAACGAGTGCGGGGTTCTAGTGCAGCTCGACTAG	31	Alphacoronavirus	RVRGS-S-A-ARLEPC	CGAGTGCGGGGTTCT---AGT---GCA---GCTCGACTAGAACCCTGT
KP143512.1	TTTAAACGAGTGCGGGGTTCTAGTGCAGCTCGACTAG	31	Alphacoronavirus	RVRGS-S-A-ARLEPC	CGAGTGCGGGGTTCT---AGT---GCA---GCTCGACTAGAACCCTGT
KP202848.1	TTTAAACGAGTGCGGGGTTCTAGTGCAGCTCGACTAG	31	Alphacoronavirus	RVRGS-S-A-ARLEPC	CGAGTGCGGGGTTCT---AGT---GCA---GCTCGACTAGAACCCTGC
KP849472.1	TTTAAACGAGTGCGGGGTTCTAGTGCAGCTCGACTAG	31	Alphacoronavirus	RVRGS-S-A-ARLEPC	CGAGTGCGGGGTTCT---AGT---GCA---GCTCGACTAGAACCCTGT
KP981644.1	TTTAAACGAGTGCGGGGTTCTAGTGCAGCTCGACTAG	31	Alphacoronavirus	RVRGS-S-A-ARLEPC	CGAGTGCGGGGTTCT---AGT---GCA---GCTCGACTAGAACCCTGC
KR061459.1	TTTAAACGAGTGCGGGGTTCTAGTGCAGCTCGACTAG	31	Alphacoronavirus	RVRGS-S-A-ARLEPC	CGAGTGCGGGGTTCT---AGT---GCA---GCTCGACTAGAACCCTGC
KR270796.1	TTTAAACGAGTGCGGGGTTCTAGTGCAGCTCGACTAG	31	Alphacoronavirus	RVRGS-S-A-ARLEPC	CGAGTGCGGGGTTCT---AGT---GCA---GCTCGACTAGAACCCTGC
KT696544.1	TTTAAACGAGTGCGGGGTTCTAGTGCAGCTCGACTAG	31	Alphacoronavirus	RVRGS-S-A-ARLEPC	CGAGTGCGGGGTTCT---AGT---GCA---GCTCGACTAGAACCCTGC
KU215419.1	TTTAAACGAGTGCGGGGTTCTAGTGCAGCTCGACTAG	31	Alphacoronavirus	RVRGS-S-A-ARLEPC	CGAGTGCGGGGTTCT---AGT---GCA---GCTCGACTAGAACCCTGT
KU215420.1	TTTAAACGAGTGCGGGGTTCTAGTGCAGCTCGACTAG	31	Alphacoronavirus	RVRGS-S-A-ARLEPC	CGAGTGCGGGGTTCT---AGT---GCA---GCTCGACTAGAACCCTGT
KU215421.1	TTTAAACGAGTGCGGGGTTCTAGTGCAGCTCGACTAG	31	Alphacoronavirus	RVRGS-S-A-ARLEPC	CGAGTGCGGGGTTCT---AGT---GCA---GCTCGACTAGAACCCTGT
KU215422.1	TTTAAACGAGTGCGGGGTTCTAGTGCAGCTCGACTAG	31	Alphacoronavirus	RVRGS-S-A-ARLEPC	CGAGTGCGGGGTTCT---AGT---GCA---GCTCGACTAGAACCCTGT
KU215423.1	TTTAAACGAGTGCGGGGTTCTAGTGCAGCTCGACTAG	31	Alphacoronavirus	RVRGS-S-A-ARLEPC	CGAGTGCGGGGTTCT---AGT---GCA---GCTCGACTAGAACCCTGT
KU215424.1	TTTAAACGAGTGCGGGGTTCTAGTGCAGCTCGACTAG	31	Alphacoronavirus	RVRGS-S-A-ARLEPC	CGAGTGCGGGGTTCT---AGT---GCA---GCTCGACTAGAACCCTGT
KU215425.1	TTTAAACGAGTGCGGGGTTCTAGTGCAGCTCGACTAG	31	Alphacoronavirus	RVRGS-S-A-ARLEPC	CGAGTGCGGGGTTCT---AGT---GCA---GCTCGACTAGAACCCTGT
KU215426.1	TTTAAACGAGTGCGGGGTTCTAGTGCAGCTCGACTAG	31	Alphacoronavirus	RVRGS-S-A-ARLEPC	CGAGTGCGGGGTTCT---AGT---GCA---GCTCGACTAGAACCCTGT
KU215427.1	TTTAAACGAGTGCGGGGTTCTAGTGCAGCTCGACTAG	31	Alphacoronavirus	RVRGS-S-A-ARLEPC	CGAGTGCGGGGTTCT---AGT---GCA---GCTCGACTAGAACCCTGT
KU215428.1	TTTAAACGAGTGCGGGGTTCTAGTGCAGCTCGACTAG	31	Alphacoronavirus	RVRGS-S-A-ARLEPC	CGAGTGCGGGGTTCT---AGT---GCA---GCTCGACTAGAACCCTGT
KU729220.1	TTTAAACGAGTGCGGGGTTCTAGTGCAGCTCGACTAG	31	Alphacoronavirus	RVRGS-S-A-ARLEPC	CGAGTGCGGGGTTCT---AGT---GCA---GCTCGACTAGAACCCTGC
KX058075.1	TTTAAACGAGTGCGGGGTTCTAGTGCAGCTCGACTAG	31	Alphacoronavirus	RVRGS-S-A-ARLEPC	CGAGTGCGGGGTTCT---AGT---GCA---GCTCGACTAGAACCCTGC
KX083668.1	TTTAAACGAGTGCGGGGTTCTAGTGCAGCTCGACTAG	31	Alphacoronavirus	RVRGS-S-A-ARLEPC	CGAGTGCGGGGTTCT---AGT---GCA---GCTCGACTAGAACCCTGC
KX499468.1	TTTAAACGAGTGCGGGGTTCTAGTGCAGCTCGACTAG	31	Alphacoronavirus	RVRGS-S-A-ARLEPC	CGAGTGCGGGGTTCT---AGT---GCA---GCTCGACTAGAACCCTGC
KX722529.1	TTTAAACGAGTGCGGGGTTCTAGTGCAGCTCGACTAG	31	Alphacoronavirus	RVRGS-S-A-ARLEPC	CGAGTGCGGGGTTCT---AGT---GCA---GCTCGACTAGAACCCTGT
KX722530.1	TTTAAACGAGTGCGGGGTTCTAGTGCAGCTCGACTAG	31	Alphacoronavirus	RVRGS-S-A-ARLEPC	CGAGTGCGGGGTTCT---AGT---GCA---GCTCGACTAGAACCCTGT
KX722531.1	TTTAAACGAGTGCGGGGTTCTAGTGCAGCTCGACTAG	31	Alphacoronavirus	RVRGS-S-A-ARLEPC	CGAGTGCGGGGTTCT---AGT---GCA---GCTCGACTAGAACCCTGT
KX900393.1	TTTAAACGAGTGCGGGGTTCTAGTGCAGCTCGACTAG	31	Alphacoronavirus	RVRGS-S-A-ARLEPC	CGAGTGCGGGGTTCT---AGT---GCA---GCTCGACTAGAACCCTGC
KX900394.1	TTTAAACGAGTGCGGGGTTCTAGTGCAGCTCGACTAG	31	Alphacoronavirus	RVRGS-S-A-ARLEPC	CGAGTGCGGGGTTCT---AGT---GCA---GCTCGACTAGAACCCTGC
KX900395.1	TTTAAACGAGTGCGGGGTTCTAGTGCAGCTCGACTAG	31	Alphacoronavirus	RVRGS-S-A-ARLEPC	CGAGTGCGGGGTTCT---AGT---GCA---GCTCGACTAGAACCCTGC
KX900396.1	TTTAAACGAGTGCGGGGTTCTAGTGCAGCTCGACTAG	31	Alphacoronavirus	RVRGS-S-A-ARLEPC	CGAGTGCGGGGTTCT---AGT---GCA---GCTCGACTAGAACCCTGC
KX900397.1	TTTAAACGAGTGCGGGGTTCTAGTGCAGCTCGACTAG	31	Alphacoronavirus	RVRGS-S-A-ARLEPC	CGAGTGCGGGGTTCT---AGT---GCA---GCTCGACTAGAACCCTGC
KX900398.1	TTTAAACGAGTGCGGGGTTCTAGTGCAGCTCGACTAG	31	Alphacoronavirus	RVRGS-S-A-ARLEPC	CGAGTGCGGGGTTCT---AGT---GCA---GCTCGACTAGAACCCTGC
KX900399.1	TTTAAACGAGTGCGGGGTTCTAGTGCAGCTCGACTAG	31	Alphacoronavirus	RVRGS-S-A-ARLEPC	CGAGTGCGGGGTTCT---AGT---GCA---GCTCGACTAGAACCCTGC
KX900400.1	TTTAAACGAGTGCGGGGTTCTAGTGCAGCTCGACTAG	31	Alphacoronavirus	RVRGS-S-A-ARLEPC	CGAGTGCGGGGTTCT---AGT---GCA---GCTCGACTAGAACCCTGC
KX900401.1	TTTAAACGAGTGCGGGGTTCTAGTGCAGCTCGACTAG	31	Alphacoronavirus	RVRGS-S-A-ARLEPC	CGAGTGCGGGGTTCT---AGT---GCA---GCTCGACTAGAACCCTGC
KX900402.1	TTTAAACGAGTGCGGGGTTCTAGTGCAGCTCGACTAG	31	Alphacoronavirus	RVRGS-S-A-ARLEPC	CGAGTGCGGGGTTCT---AGT---GCA---GCTCGACTAGAACCCTGC
KX900403.1	TTTAAACGAGTGCGGGGTTCTAGTGCAGCTCGACTAG	31	Alphacoronavirus	RVRGS-S-A-ARLEPC	CGAGTGCGGGGTTCT---AGT---GCA---GCTCGACTAGAACCCTGC
KX900404.1	TTTAAACGAGTGCGGGGTTCTAGTGCAGCTCGACTAG	31	Alphacoronavirus	RVRGS-S-A-ARLEPC	CGAGTGCGGGGTTCT---AGT---GCA---GCTCGACTAGAACCCTGC
KX900405.1	TTTAAACGAGTGCGGGGTTCTAGTGCAGCTCGACTAG	31	Alphacoronavirus	RVRGS-S-A-ARLEPC	CGAGTGCGGGGTTCT---AGT---GCA---GCTCGACTAGAACCCTGC
KX900406.1	TTTAAACGAGTGCGGGGTTCTAGTGCAGCTCGACTAG	31	Alphacoronavirus	RVRGS-S-A-ARLEPC	CGAGTGCGGGGTTCT---AGT---GCA---GCTCGACTAGAACCCTGC
KX900407.1	TTTAAACGAGTGCGGGGTTCTAGTGCAGCTCGACTAG	31	Alphacoronavirus	RVRGS-S-A-ARLEPC	CGAGTGCGGGGTTCT---AGT---GCA---GCTCGACTAGAACCCTGC
KX900408.1	TTTAAACGAGTGCGGGGTTCTAGTGCAGCTCGACTAG	31	Alphacoronavirus	RVRGS-S-A-ARLEPC	CGAGTGCGGGGTTCT---AGT---GCA---GCTCGACTAGAACCCTGC
KX900409.1	TTTAAACGAGTGCGGGGTTCTAGTGCAGCTCGACTAG	31	Alphacoronavirus	RVRGS-S-A-ARLEPC	CGAGTGCGGGGTTCT---AGT---GCA---GCTCGACTAGAACCCTGC
KX900410.1	TTTAAACGAGTGCGGGGTTCTAGTGCAGCTCGACTAG	31	Alphacoronavirus	RVRGS-S-A-ARLEPC	CGAGTGCGGGGTTCT---AGT---GCA---GCTCGACTAGAACCCTGC
KX900411.1	TTTAAACGAGTGCGGGGTTCTAGTGCAGCTCGACTAG	31	Alphacoronavirus	RVRGS-S-A-ARLEPC	CGAGTGCGGGGTTCT---AGT---GCA---GCTCGACTAGAACCCTGC
KY063616.1	TTTAAACGAGTGCGGGGTTCTAGTGCAGCTCGACTAG	31	Alphacoronavirus	RVRGS-S-A-ARLEPC	CGAGTGCGGGGTTCT---AGT---GCA---GCTCGACTAGAACCCTGT
KY063617.1	TTTAAACGAGTGCGGGGTTCTAGTGCAGCTCGACTAG	31	Alphacoronavirus	RVRGS-S-A-ARLEPC	CGAGTGCGGGGTTCT---AGT---GCA---GCTCGACTAGAACCCTGT
KY063618.2	TTTAAACGAGTGCGGGGTTCTAGTGCAGCTCGACTAG	31	Alphacoronavirus	RVRGS-S-A-ARLEPC	CGAGTGCGGGGTTCT---AGT---GCA---GCTCGACTAGAACCCTGT
KY292377.1	TTTAAACGAGTGCGGGGTTCTAGTGCAGCTCGACTAG	31	Alphacoronavirus	RVRGS-S-A-ARLEPC	CGAGTGCGGGGTTCT---AGT---GCA---GCTCGACTAGAACCCTGT
KY406735.1	TTTAAACGAGTGCGGGGTTCTAGTGCAGCTCGACTAG	31	Alphacoronavirus	RVRGS-S-A-ARLEPC	CGAGTGCGGGGTTCT---AGT---GCA---GCTCGACTAGAACCCTGC
KY566209.1	TTTAAACGAGTGCGGGGTTCTAGTGCAGCTCGACTAG	31	Alphacoronavirus	RVRGS-S-A-ARLEPC	CGAGTGCGGGGTTCT---AGT---GCA---GCTCGACTAGAACCCTGT
KY566210.1	TTTAAACGAGTGCGGGGTTCTAGTGCAGCTCGACTAG	31	Alphacoronavirus	RVRGS-S-A-ARLEPC	CGAGTGCGGGGTTCT---AGT---GCA---GCTCGACTAGAACCCTGT
KY566211.1	TTTAAACGAGTGCGGGGTTCTAGTGCAGCTCGACTAG	31	Alphacoronavirus	RVRGS-S-A-ARLEPC	CGAGTGCGGGGTTCT---AGT---GCA---GCTCGACTAGAACCCTGT
LT545990.1	TTTAAACGAGTGCGGGGTTCTAGTGCAGCTCGACTAG	31	Alphacoronavirus	RVRGS-S-A-ARLEPC	CGAGTGCGGGGTTCT---AGT---GCA---GCTCGACTAGAACCCTGC
MG893511.1	TTTAAACGAGTGCGGGGTTCTAGTGCAGCTCGACTAG	31	Alphacoronavirus	RVRGS-S-A-ARLEPC	CGAGTGCGGGGTTCT---AGT---GCA---GCTCGACTAGAACCCTGT
MH817484.1	TTTAAACGAGTGCGGGGTTCTAGTGCAGCTCGACTAG	31	Alphacoronavirus	RVRGS-S-A-ARLEPC	CGAGTGCGGGGTTCT---AGT---GCA---GCTCGACTAGAACCCTGT
MN165107.1	TTTAAACGAGTGCGGGGTTCTAGTGCAGCTCGACTAG	31	Alphacoronavirus	RVRGS-S-A-ARLEPC	CGAGTGCGGGGTTCT---AGT---GCA---GCTCGACTAGAACCCTGT
NC_002306.3	TTTAAACGAGTGCGGGGTTCTAGTGCAGCTCGACTAG	31	Alphacoronavirus	RVRGS-S-A-ARLEPC	CGAGTGCGGGGTTCT---AGT---GCA---GCTCGACTAGAACCCTGT
NC_028806.1	TTTAAACGAGTGCGGGGTTCTAGTGCAGCTCGACTAG	31	Alphacoronavirus	RVRGS-S-A-ARLEPC	CGAGTGCGGGGTTCT---AGT---GCA---GCTCGACTAGAACCCTGC
NC_038861.1	TTTAAACGAGTGCGGGGTTCTAGTGCAGCTCGACTAG	31	Alphacoronavirus	RVRGS-S-A-ARLEPC	CGAGTGCGGGGTTCT---AGT---GCA---GCTCGACTAGAACCCTGC
Z34093.1	TTTAAACGAGTGCGGGGTTCTAGTGCAGCTCGACTAG	31	Alphacoronavirus	RVRGS-S-A-ARLEPC	CGAGTGCGGGGTTCT---AGT---GCA---GCTCGACTAGAACCCTGC
DQ201447.1	TTTAAACGAGTGCGGGGTTTTAGTGCAGCTCGACTAG	31	Alphacoronavirus	RVRGF-S-A-ARLEPC	CGAGTGCGGGGTTTT---AGT---GCA---GCTCGACTAGAACCCTGC
MK472067.1	TTTAAACGAGTTAGGGGCTCTAGTGCAGCTCGACTAG	31	Alphacoronavirus	RVRGS-S-A-ARLEPC	CGAGTTAGGGGCTCT---AGT---GCA---GCTCGACTAGAGCCCTGT
KY073744.1	TTTAAACGAGCAAGGGGCTCTAGTGCAGCTCGACTAG	31	Alphacoronavirus	RARGS-S-A-ARLEPC	CGAGCAAGGGGCTCT---AGT---GCA---GCTCGACTAGAGCCCTGT
NC_032107.1	TTTAAACGAGCAAGGGGCTCTAGTGCAGCTCGACTAG	31	Alphacoronavirus	RARGS-S-A-ARLEPC	CGAGCAAGGGGCTCT---AGT---GCA---GCTCGACTAGAGCCCTGT
EF203064.1	TTTAAACGGGCAAGGGGCTCTAGTGCAGCTCGACTAG	31	Alphacoronavirus	RARGS-S-A-ARLEPC	CGGGCAAGGGGCTCT---AGT---GCA---GCTCGACTAGAGCCCTGT
EF203065.1	TTTAAACGGGCAAGGGGCTCTAGTGCAGCTCGACTAG	31	Alphacoronavirus	RARGS-S-A-ARLEPC	CGGGCAAGGGGCTCT---AGT---GCA---GCTCGACTAGAGCCCTGT
EF203066.1	TTTAAACGGGCAAGGGGCTCTAGTGCAGCTCGACTAG	31	Alphacoronavirus	RARGS-S-A-ARLEPC	CGGGCAAGGGGCTCT---AGT---GCA---GCTCGACTAGAGCCCTGT
EF203067.1	TTTAAACGGGCAAGGGGCTCTAGTGCAGCTCGACTAG	31	Alphacoronavirus	RARGS-S-A-ARLEPC	CGGGCAAGGGGCTCT---AGT---GCA---GCTCGACTAGAGCCCTGT
KJ473808.1	TTTAAACGGGCAAGGGGCTCTAGTGCAGCTCGACTAG	31	Alphacoronavirus	RARGS-S-A-ARLEPC	CGGGCAAGGGGCTCT---AGT---GCA---GCTCGACTAGAGCCCTGT
KY073746.1	TTTAAACGGGCAAGGGGCTCTAGTGCAGCTCGACTAG	31	Alphacoronavirus	RARGS-S-A-ARLEPC	CGGGCAAGGGGCTCT---AGT---GCA---GCTCGACTAGAGCCCTGT
MF094681.1	TTTAAACGGGCAAGGGGCTCTAGTGCAGCTCGACTAG	31	Alphacoronavirus	RARGS-S-A-ARLEPC	CGGGCAAGGGGCTCT---AGT---GCA---GCTCGACTAGAGCCCTGT
MF094682.1	TTTAAACGGGCAAGGGGCTCTAGTGCAGCTCGACTAG	31	Alphacoronavirus	RARGS-S-A-ARLEPC	CGGGCAAGGGGCTCT---AGT---GCA---GCTCGACTAGAGCCCTGT
MF094683.1	TTTAAACGGGCAAGGGGCTCTAGTGCAGCTCGACTAG	31	Alphacoronavirus	RARGS-S-A-ARLEPC	CGGGCAAGGGGCTCT---AGT---GCA---GCTCGACTAGAGCCCTGT
MF094684.1	TTTAAACGGGCAAGGGGCTCTAGTGCAGCTCGACTAG	31	Alphacoronavirus	RARGS-S-A-ARLEPC	CGGGCAAGGGGCTCT---AGT---GCA---GCTCGACTAGAGCCCTGT
MF167434.1	TTTAAACGGGCAAGGGGCTCTAGTGCAGCTCGACTAG	31	Alphacoronavirus	RARGS-S-A-ARLEPC	CGGGCAAGGGGCTCT---AGT---GCA---GCTCGACTAGAGCCCTGT
MF370205.1	TTTAAACGGGCAAGGGGCTCTAGTGCAGCTCGACTAG	31	Alphacoronavirus	RARGS-S-A-ARLEPC	CGGGCAAGGGGCTCT---AGT---GCA---GCTCGACTAGAGCCCTGT
MF769416.1	TTTAAACGGGCAAGGGGCTCTAGTGCAGCTCGACTAG	31	Alphacoronavirus	RARGS-S-A-ARLEPC	CGGGCAAGGGGCTCT---AGT---GCA---GCTCGACTAGAGCCCTGT
MF769417.1	TTTAAACGGGCAAGGGGCTCTAGTGCAGCTCGACTAG	31	Alphacoronavirus	RARGS-S-A-ARLEPC	CGGGCAAGGGGCTCT---AGT---GCA---GCTCGACTAGAGCCCTGT
MF769418.1	TTTAAACGGGCAAGGGGCTCTAGTGCAGCTCGACTAG	31	Alphacoronavirus	RARGS-S-A-ARLEPC	CGGGCAAGGGGCTCT---AGT---GCA---GCTCGACTAGAGCCCTGT
MF769419.1	TTTAAACGGGCAAGGGGCTCTAGTGCAGCTCGACTAG	31	Alphacoronavirus	RARGS-S-A-ARLEPC	CGGGCAAGGGGCTCT---AGT---GCA---GCTCGACTAGAGCCCTGT
MF769420.1	TTTAAACGGGCAAGGGGCTCTAGTGCAGCTCGACTAG	31	Alphacoronavirus	RARGS-S-A-ARLEPC	CGGGCAAGGGGCTCT---AGT---GCA---GCTCGACTAGAGCCCTGT
MF769421.1	TTTAAACGGGCAAGGGGCTCTAGTGCAGCTCGACTAG	31	Alphacoronavirus	RARGS-S-A-ARLEPC	CGGGCAAGGGGCTCT---AGT---GCA---GCTCGACTAGAGCCCTGT
MF769422.1	TTTAAACGGGCAAGGGGCTCTAGTGCAGCTCGACTAG	31	Alphacoronavirus	RARGS-S-A-ARLEPC	CGGGCAAGGGGCTCT---AGT---GCA---GCTCGACTAGAGCCCTGT
MF769423.1	TTTAAACGGGCAAGGGGCTCTAGTGCAGCTCGACTAG	31	Alphacoronavirus	RARGS-S-A-ARLEPC	CGGGCAAGGGGCTCT---AGT---GCA---GCTCGACTAGAGCCCTGT
MF769424.1	TTTAAACGGGCAAGGGGCTCTAGTGCAGCTCGACTAG	31	Alphacoronavirus	RARGS-S-A-ARLEPC	CGGGCAAGGGGCTCT---AGT---GCA---GCTCGACTAGAGCCCTGT
MF769425.1	TTTAAACGGGCAAGGGGCTCTAGTGCAGCTCGACTAG	31	Alphacoronavirus	RARGS-S-A-ARLEPC	CGGGCAAGGGGCTCT---AGT---GCA---GCTCGACTAGAGCCCTGT
MF769426.1	TTTAAACGGGCAAGGGGCTCTAGTGCAGCTCGACTAG	31	Alphacoronavirus	RARGS-S-A-ARLEPC	CGGGCAAGGGGCTCT---AGT---GCA---GCTCGACTAGAGCCCTGT
MF769427.1	TTTAAACGGGCAAGGGGCTCTAGTGCAGCTCGACTAG	31	Alphacoronavirus	RARGS-S-A-ARLEPC	CGGGCAAGGGGCTCT---AGT---GCA---GCTCGACTAGAGCCCTGT
MF769428.1	TTTAAACGGGCAAGGGGCTCTAGTGCAGCTCGACTAG	31	Alphacoronavirus	RARGS-S-A-ARLEPC	CGGGCAAGGGGCTCT---AGT---GCA---GCTCGACTAGAGCCCTGT
MF769429.1	TTTAAACGGGCAAGGGGCTCTAGTGCAGCTCGACTAG	31	Alphacoronavirus	RARGS-S-A-ARLEPC	CGGGCAAGGGGCTCT---AGT---GCA---GCTCGACTAGAGCCCTGT
MF769430.1	TTTAAACGGGCAAGGGGCTCTAGTGCAGCTCGACTAG	31	Alphacoronavirus	RARGS-S-A-ARLEPC	CGGGCAAGGGGCTCT---AGT---GCA---GCTCGACTAGAGCCCTGT
MF769431.1	TTTAAACGGGCAAGGGGCTCTAGTGCAGCTCGACTAG	31	Alphacoronavirus	RARGS-S-A-ARLEPC	CGGGCAAGGGGCTCT---AGT---GCA---GCTCGACTAGAGCCCTGT
MF769432.1	TTTAAACGGGCAAGGGGCTCTAGTGCAGCTCGACTAG	31	Alphacoronavirus	RARGS-S-A-ARLEPC	CGGGCAAGGGGCTCT---AGT---GCA---GCTCGACTAGAGCCCTGT
MF769433.1	TTTAAACGGGCAAGGGGCTCTAGTGCAGCTCGACTAG	31	Alphacoronavirus	RARGS-S-A-ARLEPC	CGGGCAAGGGGCTCT---AGT---GCA---GCTCGACTAGAGCCCTGT
MF769434.1	TTTAAACGGGCAAGGGGCTCTAGTGCAGCTCGACTAG	31	Alphacoronavirus	RARGS-S-A-ARLEPC	CGGGCAAGGGGCTCT---AGT---GCA---GCTCGACTAGAGCCCTGT
MF769435.1	TTTAAACGGGCAAGGGGCTCTAGTGCAGCTCGACTAG	31	Alphacoronavirus	RARGS-S-A-ARLEPC	CGGGCAAGGGGCTCT---AGT---GCA---GCTCGACTAGAGCCCTGT
MF769436.1	TTTAAACGGGCAAGGGGCTCTAGTGCAGCTCGACTAG	31	Alphacoronavirus	RARGS-S-A-ARLEPC	CGGGCAAGGGGCTCT---AGT---GCA---GCTCGACTAGAGCCCTGT
MF769437.1	TTTAAACGGGCAAGGGGCTCTAGTGCAGCTCGACTAG	31	Alphacoronavirus	RARGS-S-A-ARLEPC	CGGGCAAGGGGCTCT---AGT---GCA---GCTCGACTAGAGCCCTGT
MF769438.1	TTTAAACGGGCAAGGGGCTCTAGTGCAGCTCGACTAG	31	Alphacoronavirus	RARGS-S-A-ARLEPC	CGGGCAAGGGGCTCT---AGT---GCA---GCTCGACTAGAGCCCTGT
MF769439.1	TTTAAACGGGCAAGGGGCTCTAGTGCAGCTCGACTAG	31	Alphacoronavirus	RARGS-S-A-ARLEPC	CGGGCAAGGGGCTCT---AGT---GCA---GCTCGACTAGAGCCCTGT
MF769440.1	TTTAAACGGGCAAGGGGCTCTAGTGCAGCTCGACTAG	31	Alphacoronavirus	RARGS-S-A-ARLEPC	CGGGCAAGGGGCTCT---AGT---GCA---GCTCGACTAGAGCCCTGT
MF769441.1	TTTAAACGGGCAAGGGGCTCTAGTGCAGCTCGACTAG	31	Alphacoronavirus	RARGS-S-A-ARLEPC	CGGGCAAGGGGCTCT---AGT---GCA---GCTCGACTAGAGCCCTGT
MF769442.1	TTTAAACGGGCAAGGGGCTCTAGTGCAGCTCGACTAG	31	Alphacoronavirus	RARGS-S-A-ARLEPC	CGGGCAAGGGGCTCT---AGT---GCA---GCTCGACTAGAGCCCTGT
MF769443.1	TTTAAACGGGCAAGGGGCTCTAGTGCAGCTCGACTAG	31	Alphacoronavirus	RARGS-S-A-ARLEPC	CGGGCAAGGGGCTCT---AGT---GCA---GCTCGACTAGAGCCCTGT
MF769444.1	TTTAAACGGGCAAGGGGCTCTAGTGCAGCTCGACTAG	31	Alphacoronavirus	RARGS-S-A-ARLEPC	CGGGCAAGGGGCTCT---AGT---GCA---GCTCGACTAGAGCCCTGT
MG557844.1	TTTAAACGGGCAAGGGGCTCTAGTGCAGCTCGACTAG	31	Alphacoronavirus	RARGS-S-A-ARLEPC	CGGGCAAGGGGCTCT---AGT---GCA---GCTCGACTAGAGCCCTGT
MG605090.1	TTTAAACGGGCAAGGGGCTCTAGTGCAGCTCGACTAG	31	Alphacoronavirus	RARGS-S-A-ARLEPC	CGGGCAAGGGGCTCT---AGT---GCA---GCTCGACTAGAGCCCTGT
MG605091.1	TTTAAACGGGCAAGGGGCTCTAGTGCAGCTCGACTAG	31	Alphacoronavirus	RARGS-S-A-ARLEPC	CGGGCAAGGGGCTCT---AGT---GCA---GCTCGACTAGAGCCCTGT
MG742313.1	TTTAAACGGGCAAGGGGCTCTAGTGCAGCTCGACTAG	31	Alphacoronavirus	RARGS-S-A-ARLEPC	CGGGCAAGGGGCTCT---AGT---GCA---GCTCGACTAGAGCCCTGT
MH539766.1	TTTAAACGGGCAAGGGGCTCTAGTGCAGCTCGACTAG	31	Alphacoronavirus	RARGS-S-A-ARLEPC	CGGGCAAGGGGCTCT---AGT---GCA---GCTCGACTAGAGCCCTGT
MH615810.1	TTTAAACGGGCAAGGGGCTCTAGTGCAGCTCGACTAG	31	Alphacoronavirus	RARGS-S-A-ARLEPC	CGGGCAAGGGGCTCT---AGT---GCA---GCTCGACTAGAGCCCTGT
MH697599.1	TTTAAACGGGCAAGGGGCTCTAGTGCAGCTCGACTAG	31	Alphacoronavirus	RARGS-S-A-ARLEPT	CGGGCAAGGGGCTCT---AGT---GCA---GCTCGACTAGAGCCGACT
MK651076.1	TTTAAACGGGCAAGGGGCTCTAGTGCAGCTCGACTAG	31	Alphacoronavirus	RARGS-S-A-ARLEPC	CGGGCAAGGGGCTCT---AGT---GCA---GCTCGACTAGAGCCCTGT
MK977618.1	TTTAAACGGGCAAGGGGCTCTAGTGCAGCTCGACTAG	31	Alphacoronavirus	RARGS-S-A-ARLEPC	CGGGCAAGGGGCTCT---AGT---GCA---GCTCGACTAGAGCCCTGT
MK994934.1	TTTAAACGGGCAAGGGGCTCTAGTGCAGCTCGACTAG	31	Alphacoronavirus	RARGS-S-A-ARLEPC	CGGGCAAGGGGCTCT---AGT---GCA---GCTCGACTAGAGCCCTGT
MK994935.1	TTTAAACGGGCAAGGGGCTCTAGTGCAGCTCGACTAG	31	Alphacoronavirus	RARGS-S-A-ARLEPC	CGGGCAAGGGGCTCT---AGT---GCA---GCTCGACTAGAGCCCTGT
MK994936.1	TTTAAACGGGCAAGGGGCTCTAGTGCAGCTCGACTAG	31	Alphacoronavirus	RARGS-S-A-ARLEPC	CGGGCAAGGGGCTCT---AGT---GCA---GCTCGACTAGAGCCCTGT
MK994937.1	TTTAAACGGGCAAGGGGCTCTAGTGCAGCTCGACTAG	31	Alphacoronavirus	RARGS-S-A-ARLEPC	CGGGCAAGGGGCTCT---AGT---GCA---GCTCGACTAGAGCCCTGT
MN611522.1	TTTAAACGGGCAAGGGGCTCTAGTGCAGCTCGACTAG	31	Alphacoronavirus	RARGS-S-A-ARLEPC	CGGGCAAGGGGCTCT---AGT---GCA---GCTCGACTAGAGCCCTGT
NC_009988.1	TTTAAACGGGCAAGGGGCTCTAGTGCAGCTCGACTAG	31	Alphacoronavirus	RARGS-S-A-ARLEPC	CGGGCAAGGGGCTCT---AGT---GCA---GCTCGACTAGAGCCCTGT
NC_028824.1	TTTAAACGGGCAAGGGGCTCTAGTGCAGCTCGACTAG	31	Alphacoronavirus	RARGS-S-A-ARLEPC	CGGGCAAGGGGCTCT---AGT---GCA---GCTCGACTAGAGCCCTGT
KY073745.1	TTTAAACGGGCAAGGGGCTCTAGTGCGGCTCGACTAG	31	Alphacoronavirus	RARGS-S-A-ARLEPC	CGGGCAAGGGGCTCT---AGT---GCG---GCTCGACTAGAGCCCTGT
KY967715.1	TTTAAACGGGCAAGGGGTTCTAGTGGAGCTCGACTAG	31	Alphacoronavirus	RARGS-S-G-ARLEPC	CGGGCAAGGGGTTCT---AGT---GGA---GCTCGACTAGAACCCTGT
KY967717.1	TTTAAACGGGCAAGGGGTTCTAGTGGAGCTCGACTAG	31	Alphacoronavirus	RARGS-S-G-ARLEPC	CGGGCAAGGGGTTCT---AGT---GGA---GCTCGACTAGAACCCTGT
KY967723.1	TTTAAACGGGCAAGGGGTTCTAGTGGAGCTCGACTAG	31	Alphacoronavirus	RARGS-S-G-ARLEPC	CGGGCAAGGGGTTCT---AGT---GGA---GCTCGACTAGAACCCTGT
KY967724.1	TTTAAACGGGCAAGGGGTTCTAGTGGAGCTCGACTAG	31	Alphacoronavirus	RARGS-S-G-ARLEPC	CGGGCAAGGGGTTCT---AGT---GGA---GCTCGACTAGAACCCTGT
KY967733.1	TTTAAACGGGCAAGGGGTTCTAGTGGAGCTCGACTAG	31	Alphacoronavirus	RARGS-S-G-ARLEPC	CGGGCAAGGGGTTCT---AGT---GGA---GCTCGACTAGAACCCTGT
KY967734.1	TTTAAACGGGCAAGGGGTTCTAGTGGAGCTCGACTAG	31	Alphacoronavirus	RARGS-S-G-ARLEPC	CGGGCAAGGGGTTCT---AGT---GGA---GCTCGACTAGAACCCTGT
KY967735.1	TTTAAACGGGCAAGGGGTTCTAGTGGAGCTCGACTAG	31	Alphacoronavirus	RARGS-S-G-ARLEPC	CGGGCAAGGGGTTCT---AGT---GGA---GCTCGACTAGAACCCTGT
NC_035191.1	TTTAAACGGGCAAGGGGTTCTAGTGGAGCTCGACTAG	31	Alphacoronavirus	RARGS-S-G-ARLEPC	CGGGCAAGGGGTTCT---AGT---GGA---GCTCGACTAGAACCCTGT
KF294380.2	TTTAAACGGGTGCGGGGCTCTAGTGATGCTCAACTAG	31	Alphacoronavirus	RVRGS-S-D-AQLEPC	CGGGTGCGGGGCTCT---AGT---GAT---GCTCAACTAGAGCCCTGT
KX964649.1	TTTAAACGGGTGCGGGGCTCTAGTGATGCTCAACTAG	31	Alphacoronavirus	RVRGS-S-D-AQLEPC	CGGGTGCGGGGCTCT---AGT---GAT---GCTCAACTAGAGCCCTGT
MK163627.1	TTTAAACGGGTGCGGGGCTCTAGTGATGCTCAACTAG	31	Alphacoronavirus	RVRGS-S-D-AQLEPC	CGGGTGCGGGGCTCT---AGT---GAT---GCTCAACTAGAGCCCTGT
NC_032730.1	TTTAAACGGGTGCGGGGCTCTAGTGATGCTCAACTAG	31	Alphacoronavirus	RVRGS-S-D-AQLEPC	CGGGTGCGGGGCTCT---AGT---GAT---GCTCAACTAGAGCCCTGT
NC_034972.1	TTTAAACGGGTGCGGGGCTCTAGTGATGCTCAACTAG	31	Alphacoronavirus	RVRGS-S-D-AQLEPC	CGGGTGCGGGGCTCT---AGT---GAT---GCTCAACTAGAGCCCTGT
JQ410000.1	TTTAAACGAGTCAGGGGCTCTAGTGCCGCTCGACTAG	31	Alphacoronavirus	RVRGS-S-A-ARLEPC	CGAGTCAGGGGCTCT---AGT---GCC---GCTCGACTAGAGCCCTGC
KT253324.1	TTTAAACGAGTCAGGGGCTCTAGTGCCGCTCGACTAG	31	Alphacoronavirus	RVRGS-S-A-ARLEPC	CGAGTCAGGGGCTCT---AGT---GCC---GCTCGACTAGAGCCCTGC
KT253325.1	TTTAAACGAGTCAGGGGCTCTAGTGCCGCTCGACTAG	31	Alphacoronavirus	RVRGS-S-A-ARLEPC	CGAGTCAGGGGCTCT---AGT---GCC---GCTCGACTAGAGCCCTGC
KT253326.1	TTTAAACGAGTCAGGGGCTCTAGTGCCGCTCGACTAG	31	Alphacoronavirus	RVRGS-S-A-ARLEPC	CGAGTCAGGGGCTCT---AGT---GCC---GCTCGACTAGAGCCCTGC
KT253327.1	TTTAAACGAGTCAGGGGCTCTAGTGCCGCTCGACTAG	31	Alphacoronavirus	RVRGS-S-A-ARLEPC	CGAGTCAGGGGCTCT---AGT---GCC---GCTCGACTAGAGCCCTGC
KT253328.1	TTTAAACGAGTCAGGGGCTCTAGTGCCGCTCGACTAG	31	Alphacoronavirus	RVRGS-S-A-ARLEPC	CGAGTCAGGGGCTCT---AGT---GCC---GCTCGACTAGAGCCCTGC
KT368892.1	TTTAAACGAGTCAGGGGCTCTAGTGCCGCTCGACTAG	31	Alphacoronavirus	RVRGS-S-A-ARLEPC	CGAGTCAGGGGCTCT---AGT---GCC---GCTCGACTAGAGCCCTGC
KT368893.1	TTTAAACGAGTCAGGGGCTCTAGTGCCGCTCGACTAG	31	Alphacoronavirus	RVRGS-S-A-ARLEPC	CGAGTCAGGGGCTCT---AGT---GCC---GCTCGACTAGAGCCCTGC
KT368894.1	TTTAAACGAGTCAGGGGCTCTAGTGCCGCTCGACTAG	31	Alphacoronavirus	RVRGS-S-A-ARLEPC	CGAGTCAGGGGCTCT---AGT---GCC---GCTCGACTAGAGCCCTGC
KT368895.1	TTTAAACGAGTCAGGGGCTCTAGTGCCGCTCGACTAG	31	Alphacoronavirus	RVRGS-S-A-ARLEPC	CGAGTCAGGGGCTCT---AGT---GCC---GCTCGACTAGAGCCCTGC
KT368896.1	TTTAAACGAGTCAGGGGCTCTAGTGCCGCTCGACTAG	31	Alphacoronavirus	RVRGS-S-A-ARLEPC	CGAGTCAGGGGCTCT---AGT---GCC---GCTCGACTAGAGCCCTGC
KT368897.1	TTTAAACGAGTCAGGGGCTCTAGTGCCGCTCGACTAG	31	Alphacoronavirus	RVRGS-S-A-ARLEPC	CGAGTCAGGGGCTCT---AGT---GCC---GCTCGACTAGAGCCCTGC
KT368898.1	TTTAAACGAGTCAGGGGCTCTAGTGCCGCTCGACTAG	31	Alphacoronavirus	RVRGS-S-A-ARLEPC	CGAGTCAGGGGCTCT---AGT---GCC---GCTCGACTAGAGCCCTGC
KT368899.1	TTTAAACGAGTCAGGGGCTCTAGTGCCGCTCGACTAG	31	Alphacoronavirus	RVRGS-S-A-ARLEPC	CGAGTCAGGGGCTCT---AGT---GCC---GCTCGACTAGAGCCCTGC
KT368900.1	TTTAAACGAGTCAGGGGCTCTAGTGCCGCTCGACTAG	31	Alphacoronavirus	RVRGS-S-A-ARLEPC	CGAGTCAGGGGCTCT---AGT---GCC---GCTCGACTAGAGCCCTGC
KT368901.1	TTTAAACGAGTCAGGGGCTCTAGTGCCGCTCGACTAG	31	Alphacoronavirus	RVRGS-S-A-ARLEPC	CGAGTCAGGGGCTCT---AGT---GCC---GCTCGACTAGAGCCCTGC
KT368902.1	TTTAAACGAGTCAGGGGCTCTAGTGCCGCTCGACTAG	31	Alphacoronavirus	RVRGS-S-A-ARLEPC	CGAGTCAGGGGCTCT---AGT---GCC---GCTCGACTAGAGCCCTGC
KT368903.1	TTTAAACGAGTCAGGGGCTCTAGTGCCGCTCGACTAG	31	Alphacoronavirus	RVRGS-S-A-ARLEPC	CGAGTCAGGGGCTCT---AGT---GCC---GCTCGACTAGAGCCCTGC
KT368904.1	TTTAAACGAGTCAGGGGCTCTAGTGCCGCTCGACTAG	31	Alphacoronavirus	RVRGS-S-A-ARLEPC	CGAGTCAGGGGCTCT---AGT---GCC---GCTCGACTAGAGCCCTGC
KT368905.1	TTTAAACGAGTCAGGGGCTCTAGTGCCGCTCGACTAG	31	Alphacoronavirus	RVRGS-S-A-ARLEPC	CGAGTCAGGGGCTCT---AGT---GCC---GCTCGACTAGAGCCCTGC
KT368906.1	TTTAAACGAGTCAGGGGCTCTAGTGCCGCTCGACTAG	31	Alphacoronavirus	RVRGS-S-A-ARLEPC	CGAGTCAGGGGCTCT---AGT---GCC---GCTCGACTAGAGCCCTGC
KT368907.1	TTTAAACGAGTCAGGGGCTCTAGTGCCGCTCGACTAG	31	Alphacoronavirus	RVRGS-S-A-ARLEPC	CGAGTCAGGGGCTCT---AGT---GCC---GCTCGACTAGAGCCCTGC
KT368908.1	TTTAAACGAGTCAGGGGCTCTAGTGCCGCTCGACTAG	31	Alphacoronavirus	RVRGS-S-A-ARLEPC	CGAGTCAGGGGCTCT---AGT---GCC---GCTCGACTAGAGCCCTGC
KT368909.1	TTTAAACGAGTCAGGGGCTCTAGTGCCGCTCGACTAG	31	Alphacoronavirus	RVRGS-S-A-ARLEPC	CGAGTCAGGGGCTCT---AGT---GCC---GCTCGACTAGAGCCCTGC
KT368910.1	TTTAAACGAGTCAGGGGCTCTAGTGCCGCTCGACTAG	31	Alphacoronavirus	RVRGS-S-A-ARLEPC	CGAGTCAGGGGCTCT---AGT---GCC---GCTCGACTAGAGCCCTGC
KT368911.1	TTTAAACGAGTCAGGGGCTCTAGTGCCGCTCGACTAG	31	Alphacoronavirus	RVRGS-S-A-ARLEPC	CGAGTCAGGGGCTCT---AGT---GCC---GCTCGACTAGAGCCCTGC
KT368912.1	TTTAAACGAGTCAGGGGCTCTAGTGCCGCTCGACTAG	31	Alphacoronavirus	RVRGS-S-A-ARLEPC	CGAGTCAGGGGCTCT---AGT---GCC---GCTCGACTAGAGCCCTGC
KT368913.1	TTTAAACGAGTCAGGGGCTCTAGTGCCGCTCGACTAG	31	Alphacoronavirus	RVRGS-S-A-ARLEPC	CGAGTCAGGGGCTCT---AGT---GCC---GCTCGACTAGAGCCCTGC
KT368914.1	TTTAAACGAGTCAGGGGCTCTAGTGCCGCTCGACTAG	31	Alphacoronavirus	RVRGS-S-A-ARLEPC	CGAGTCAGGGGCTCT---AGT---GCC---GCTCGACTAGAGCCCTGC
KT368915.1	TTTAAACGAGTCAGGGGCTCTAGTGCCGCTCGACTAG	31	Alphacoronavirus	RVRGS-S-A-ARLEPC	CGAGTCAGGGGCTCT---AGT---GCC---GCTCGACTAGAGCCCTGC
KT368916.1	TTTAAACGAGTCAGGGGCTCTAGTGCCGCTCGACTAG	31	Alphacoronavirus	RVRGS-S-A-ARLEPC	CGAGTCAGGGGCTCT---AGT---GCC---GCTCGACTAGAGCCCTGC
KU291449.1	TTTAAACGAGTCAGGGGCTCTAGTGCCGCTCGACTAG	31	Alphacoronavirus	RVRGS-S-A-ARLEPC	CGAGTCAGGGGCTCT---AGT---GCC---GCTCGACTAGAGCCCTGC
MF593473.1	TTTAAACGAGTCAGGGGCTCTAGTGCCGCTCGACTAG	31	Alphacoronavirus	RVRGS-S-A-ARLEPC	CGAGTCAGGGGCTCT---AGT---GCC---GCTCGACTAGAGCCCTGC
NC_028752.1	TTTAAACGAGTCAGGGGCTCTAGTGCCGCTCGACTAG	31	Alphacoronavirus	RVRGS-S-A-ARLEPC	CGAGTCAGGGGCTCT---AGT---GCC---GCTCGACTAGAGCCCTGC
KT253272.1	TTTAAACGAGTCCGGGGCTCTAGTGCCGCTCGACTAG	31	Alphacoronavirus	RVRGS-S-A-ARLEPC	CGAGTCCGGGGCTCT---AGT---GCC---GCTCGACTAGAGCCCTGT
KJ473807.1	TTTAAACGAGCAAGGGGCTCTAGTGCAGCTCAACTAG	31	Alphacoronavirus	RARGS-S-A-AQLEPC	CGAGCAAGGGGCTCT---AGT---GCA---GCTCAACTAGAGCCCTGT
NC_028814.1	TTTAAACGAGCAAGGGGCTCTAGTGCAGCTCAACTAG	31	Alphacoronavirus	RARGS-S-A-AQLEPC	CGAGCAAGGGGCTCT---AGT---GCA---GCTCAACTAGAGCCCTGT
MH687935.1	TTTAAACGAGTGCGGGGCTCTAGTGCAGCTCGACTAG	31	Alphacoronavirus	RVRGS-S-A-ARLEPI	CGAGTGCGGGGCTCT---AGT---GCA---GCTCGACTAGAGCCCATA
MH687940.1	TTTAAACGAGTGCGGGGCTCTAGTGCAGCTCGACTAG	31	Alphacoronavirus	RVRGS-S-A-ARLEPI	CGAGTGCGGGGCTCT---AGT---GCA---GCTCGACTAGAGCCCATA
MH687947.1	TTTAAACGAGTGCGGGGCTCTAGTGCAGCTCGACTAG	31	Alphacoronavirus	RVRGS-S-A-ARLEPI	CGAGTGCGGGGCTCT---AGT---GCA---GCTCGACTAGAGCCCATA
MH687949.1	TTTAAACGAGTGCGGGGCTCTAGTGCAGCTCGACTAG	31	Alphacoronavirus	RVRGS-S-A-ARLEPI	CGAGTGCGGGGCTCT---AGT---GCA---GCTCGACTAGAGCCCATA
MH687951.1	TTTAAACGAGTGCGGGGCTCTAGTGCAGCTCGACTAG	31	Alphacoronavirus	RVRGS-S-A-ARLEPI	CGAGTGCGGGGCTCT---AGT---GCA---GCTCGACTAGAGCCCATA
MH687952.1	TTTAAACGAGTGCGGGGCTCTAGTGCAGCTCGACTAG	31	Alphacoronavirus	RVRGS-S-A-ARLEPI	CGAGTGCGGGGCTCT---AGT---GCA---GCTCGACTAGAGCCCATA
MH687953.1	TTTAAACGAGTGCGGGGCTCTAGTGCAGCTCGACTAG	31	Alphacoronavirus	RVRGS-S-A-ARLEPI	CGAGTGCGGGGCTCT---AGT---GCA---GCTCGACTAGAGCCCATA
MN065811.1	TTTAAACGAGTACGGGGCTCTAGTGCAGCTCGACTAG	31	Alphacoronavirus	RVRGS-S-A-ARLEPC	CGAGTACGGGGCTCT---AGT---GCA---GCTCGACTAGAGCCCTGT
MH687936.1	TTTAAACGAGTGCGGGGCTCTAGTGCAGCTCGACTAG	31	Alphacoronavirus	RVRGS-S-A-ARLEPI	CGAGTGCGGGGCTCT---AGT---GCA---GCTCGACTAGAGCCCATA
MH687939.1	TTTAAACGAGTGCGGGGCTCTAGTGCAGCTCGACTAG	31	Alphacoronavirus	RVRGS-S-A-ARLEPI	CGAGTGCGGGGCTCT---AGT---GCA---GCTCGACTAGAGCCCATA
MH687950.1	TTTAAACGAGTGCGGGGCTCTAGTGCAGCTCGACTAG	31	Alphacoronavirus	RVRGS-S-A-ARLEPI	CGAGTGCGGGGCTCT---AGT---GCA---GCTCGACTAGAGCCCATA
MH687959.1	TTTAAACGAGTGCGGGGCTCTAGTGCAGCTCGACTAG	31	Alphacoronavirus	RVRGS-S-A-ARLEPI	CGAGTGCGGGGCTCT---AGT---GCA---GCTCGACTAGAGCCCATA
MH687962.1	TTTAAACGAGTGCGGGGCTCTAGTGCAGCTCGACTAG	31	Alphacoronavirus	RVRGS-S-A-ARLEPI	CGAGTGCGGGGCTCT---AGT---GCA---GCTCGACTAGAGCCCATA
MF113046.1	TTTAAACGAGTACGGGGTTCTAGTGGAGCTCGACTAG	31	Alphacoronavirus	RVRGS-S-G-ARLEPC	CGAGTACGGGGTTCT---AGT---GGA---GCTCGACTAGAACCCTGC
KY967357.1	TTTAAACGAGTCAGGGGCTCTAGTGCCGCTCGACTAG	31	Alphacoronavirus	RVRGS-S-A-ARLEPC	CGAGTCAGGGGCTCT---AGT---GCC---GCTCGACTAGAGCCCTGT
AF304460.1	TTTAAACGAGTCCGGGGCTCTAGTGCCGCTCGACTAG	31	Alphacoronavirus	RVRGS-S-A-ARLEPC	CGAGTCCGGGGCTCT---AGT---GCC---GCTCGACTAGAGCCCTGT
JX503061.1	TTTAAACGAGTCCGGGGCTCTAGTGCCGCTCGACTAG	31	Alphacoronavirus	RVRGS-S-A-ARLEPC	CGAGTCCGGGGCTCT---AGT---GCC---GCTCGACTAGAGCCCTGT
KF293664.1	TTTAAACGAGTCCGGGGCTCTAGTGCCGCTCGACTAG	31	Alphacoronavirus	RVRGS-S-A-ARLEPC	CGAGTCCGGGGCTCT---AGT---GCC---GCTCGACTAGAGCCCTGT
KF293665.1	TTTAAACGAGTCCGGGGCTCTAGTGCCGCTCGACTAG	31	Alphacoronavirus	RVRGS-S-A-ARLEPC	CGAGTCCGGGGCTCT---AGT---GCC---GCTCGACTAGAGCCCTGT
KF293666.1	TTTAAACGAGTCCGGGGCTCTAGTGCCGCTCGACTAG	31	Alphacoronavirus	RVRGS-S-A-ARLEPC	CGAGTCCGGGGCTCT---AGT---GCC---GCTCGACTAGAGCCCTGT
KF514429.1	TTTAAACGAGTCCGGGGCTCTAGTGCCGCTCGACTAG	31	Alphacoronavirus	RVRGS-S-A-ARLEPC	CGAGTCCGGGGCTCT---AGT---GCC---GCTCGACTAGAGCCCTGT
KF514430.1	TTTAAACGAGTCCGGGGCTCTAGTGCCGCTCGACTAG	31	Alphacoronavirus	RVRGS-S-A-ARLEPC	CGAGTCCGGGGCTCT---AGT---GCC---GCTCGACTAGAGCCCTGT
KF514432.1	TTTAAACGAGTCCGGGGCTCTAGTGCCGCTCGACTAG	31	Alphacoronavirus	RVRGS-S-A-ARLEPC	CGAGTCCGGGGCTCT---AGT---GCC---GCTCGACTAGAGCCCTGT
KF514433.1	TTTAAACGAGTCCGGGGCTCTAGTGCCGCTCGACTAG	31	Alphacoronavirus	RVRGS-S-A-ARLEPC	CGAGTCCGGGGCTCT---AGT---GCC---GCTCGACTAGAGCCCTGT
KT253269.1	TTTAAACGAGTCCGGGGCTCTAGTGCCGCTCGACTAG	31	Alphacoronavirus	RVRGS-S-A-ARLEPC	CGAGTCCGGGGCTCT---AGT---GCC---GCTCGACTAGAGCCCTGT
KT253270.1	TTTAAACGAGTCCGGGGCTCTAGTGCCGCTCGACTAG	31	Alphacoronavirus	RVRGS-S-A-ARLEPC	CGAGTCCGGGGCTCT---AGT---GCC---GCTCGACTAGAGCCCTGT
KU291448.1	TTTAAACGAGTCAGGGGCTCTAGTGCCGCTCGACTAG	31	Alphacoronavirus	RVRGS-S-A-ARLEPC	CGAGTCAGGGGCTCT---AGT---GCC---GCTCGACTAGAGCCCTGT
KY369908.1	TTTAAACGAGTCAGGGGCTCTAGTGCCGCTCGACTAG	31	Alphacoronavirus	RVRGS-S-A-ARLEPC	CGAGTCAGGGGCTCT---AGT---GCC---GCTCGACTAGAGCCCTGT
KY369909.2	TTTAAACGAGTCAGGGGCTCTAGTGCCGCTCGACTAG	31	Alphacoronavirus	RVRGS-S-A-ARLEPC	CGAGTCAGGGGCTCT---AGT---GCC---GCTCGACTAGAGCCCTGT
KY369910.1	TTTAAACGAGTCAGGGGCTCTAGTGCCGCTCGACTAG	31	Alphacoronavirus	RVRGS-S-A-ARLEPC	CGAGTCAGGGGCTCT---AGT---GCC---GCTCGACTAGAGCCCTGT
KY369911.1	TTTAAACGAGTCAGGGGCTCTAGTGCCGCTCGACTAG	31	Alphacoronavirus	RVRGS-S-A-ARLEPC	CGAGTCAGGGGCTCT---AGT---GCC---GCTCGACTAGAGCCCTGT
KY369912.1	TTTAAACGAGTCAGGGGCTCTAGTGCCGCTCGACTAG	31	Alphacoronavirus	RVRGS-S-A-ARLEPC	CGAGTCAGGGGCTCT---AGT---GCC---GCTCGACTAGAGCCCTGT
KY369913.1	TTTAAACGAGTCAGGGGCTCTAGTGCCGCTCGACTAG	31	Alphacoronavirus	RVRGS-S-A-ARLEPC	CGAGTCAGGGGCTCT---AGT---GCC---GCTCGACTAGAGCCCTGT
KY369914.1	TTTAAACGAGTCAGGGGCTCTAGTGCCGCTCGACTAG	31	Alphacoronavirus	RVRGS-S-A-ARLEPC	CGAGTCAGGGGCTCT---AGT---GCC---GCTCGACTAGAGCCCTGT
KY621348.1	TTTAAACGAGTCAGGGGCTCTAGTGCCGCTCGACTAG	31	Alphacoronavirus	RVRGS-S-A-ARLEPC	CGAGTCAGGGGCTCT---AGT---GCC---GCTCGACTAGAGCCCTGT
KY674914.1	TTTAAACGAGTCAGGGGCTCTAGTGCCGCTCGACTAG	31	Alphacoronavirus	RVRGS-S-A-ARLEPC	CGAGTCAGGGGCTCT---AGT---GCC---GCTCGACTAGAGCCCTGT
KY674919.1	TTTAAACGAGTCAGGGGCTCTAGTGCCGCTCGACTAG	31	Alphacoronavirus	RVRGS-S-A-ARLEPC	CGAGTCAGGGGCTCT---AGT---GCC---GCTCGACTAGAGCCCTGT
KY684760.1	TTTAAACGAGTCAGGGGCTCTAGTGCCGCTCGACTAG	31	Alphacoronavirus	RVRGS-S-A-ARLEPC	CGAGTCAGGGGCTCT---AGT---GCC---GCTCGACTAGAGCCCTGT
KY983587.1	TTTAAACGAGTCAGGGGCTCTAGTGCCGCTCGACTAG	31	Alphacoronavirus	RVRGS-S-A-ARLEPC	CGAGTCAGGGGCTCT---AGT---GCC---GCTCGACTAGAGCCCTGT
KY996417.1	TTTAAACGAGTCAGGGGCTCTAGTGCCGCTCGACTAG	31	Alphacoronavirus	RVRGS-S-A-ARLEPC	CGAGTCAGGGGCTCT---AGT---GCC---GCTCGACTAGAGCCCTGT
MF542265.1	TTTAAACGAGTCAGGGGCTCTAGTGCCGCTCGACTAG	31	Alphacoronavirus	RVRGS-S-A-ARLEPC	CGAGTCAGGGGCTCT---AGT---GCC---GCTCGACTAGAGCCCTGT
MN369046.1	TTTAAACGAGTCAGGGGCTCTAGTGCCGCTCGACTAG	31	Alphacoronavirus	RVRGS-S-A-ARLEPC	CGAGTCAGGGGCTCT---AGT---GCC---GCTCGACTAGAGCCCTGT
NC_002645.1	TTTAAACGAGTCCGGGGCTCTAGTGCCGCTCGACTAG	31	Alphacoronavirus	RVRGS-S-A-ARLEPC	CGAGTCCGGGGCTCT---AGT---GCC---GCTCGACTAGAGCCCTGT
X69721.1	TTTAAACGAGTCCGGGGCTCTAGTGCCGCTCGACTAG	31	Alphacoronavirus	RVRGS-S-A-ARLEPC	CGAGTCCGGGGCTCT---AGT---GCC---GCTCGACTAGAGCCCTGT
MN306046.1	TTTAAACGAGTCAGGGGCTCTAGTGCCGCTCGACTAG	31	Alphacoronavirus	RVRGS-S-A-ARLEPC	CGAGTCAGGGGCTCT---AGT---GCC---GCTCGACTAGAGCCCTGT
JX503060.1	TTTAAACGAGTCAGGGGCTCTAGTGCCGCTCGACTAG	31	Alphacoronavirus	RVRGS-S-A-ARLEPC	CGAGTCAGGGGCTCT---AGT---GCC---GCTCGACTAGAGCCCTGT
MH938448.1	TTTAAACGAGTACGGGGCTCTAGTGCAGCTCGACTAG	31	Alphacoronavirus	RVRGS-S-A-ARLEPC	CGAGTACGGGGCTCT---AGT---GCA---GCTCGACTAGAGCCCTGC
HM245925.1	TTTAAACGAGTACGGGGTTCTAGTGGAGCTCGACTAG	31	Alphacoronavirus	RVRGS-S-G-ARLEPC	CGAGTACGGGGTTCT---AGT---GGA---GCTCGACTAGAACCCTGC
KJ473806.1	TTTAAACGAGTGCGGGGCTCTAGTGATGCTCGACTAG	31	Alphacoronavirus	RVRGS-S-D-ARLEPL	CGAGTGCGGGGCTCT---AGT---GAT---GCTCGACTAGAGCCCCTA
KM347965.1	TTTAAACGAGTACGGGGTTCTAGTGGAGCTCGACTAG	31	Alphacoronavirus	RVRGS-S-G-ARLEPC	CGAGTACGGGGTTCT---AGT---GGA---GCTCGACTAGAACCCTGC
MK211369.1	TTTAAACGAGTGCGGGGCTCTAGTGCAGCTCGACTAG	31	Alphacoronavirus	RVRGS-S-A-ARLEPL	CGAGTGCGGGGCTCT---AGT---GCA---GCTCGACTAGAGCCCTTA
MK211370.1	TTTAAACGAGTGCGGGGCTCTAGTGCAGCTCGACTAG	31	Alphacoronavirus	RVRGS-S-A-ARLEPL	CGAGTGCGGGGCTCT---AGT---GCA---GCTCGACTAGAGCCCTTA
MK211372.1	TTTAAACGAGTGCGGGGCTCTAGTGCAGCTCGACTAG	31	Alphacoronavirus	RVRGS-S-A-ARLEPL	CGAGTGCGGGGCTCT---AGT---GCA---GCTCGACTAGAGCCCTTA
NC_023760.1	TTTAAACGAGTACGGGGTTCTAGTGGAGCTCGACTAG	31	Alphacoronavirus	RVRGS-S-G-ARLEPC	CGAGTACGGGGTTCT---AGT---GGA---GCTCGACTAGAACCCTGC
NC_028811.1	TTTAAACGAGTGCGGGGCTCTAGTGATGCTCGACTAG	31	Alphacoronavirus	RVRGS-S-D-ARLEPL	CGAGTGCGGGGCTCT---AGT---GAT---GCTCGACTAGAGCCCCTA
NC_030292.1	TTTAAACGAGTACGGGGTTCTAGTGGAGCTCGACTAG	31	Alphacoronavirus	RVRGS-S-G-ARLEPC	CGAGTACGGGGTTCT---AGT---GGA---GCTCGACTAGAACCCTGC
JX261936.1	TTTAGACGAGTACGGGGCTCTAGTGCAGCTCGACTAG	31	Alphacoronavirus	RVRGS-S-A-ARLEPC	CGAGTACGGGGCTCT---AGT---GCA---GCTCGACTAGAGCCCTGT
KY369905.1	TTTAAACGCGTTCGGGGTGCGAGTGTAG	22	Betacoronavirus_Embecovirus	RVRGA-SVD-ARLVPC	CGCGTTCGGGGTGCG---AGTGTAGAT---GCCCGTCTCGTACCCTGC
KY369906.1	TTTAAACGCGTTCGGGGTGCGAGTGTAG	22	Betacoronavirus_Embecovirus	RVRGA-SVD-ARLVPC	CGCGTTCGGGGTGCG---AGTGTAGAT---GCCCGTCTCGTACCCTGC
KY369907.1	TTTAAACGCGTTCGGGGTGCGAGTGTAG	22	Betacoronavirus_Embecovirus	RVRGA-SVD-ARLVPC	CGCGTTCGGGGTGCG---AGTGTAGAT---GCCCGTCTCGTACCCTGC
KY684759.1	TTTAAACGCGTTCGGGGTGCGAGTGTAG	22	Betacoronavirus_Embecovirus	RVRGA-SVD-ARLVPC	CGCGTTCGGGGTGCG---AGTGTAGAT---GCCCGTCTCGTACCCTGC
KY967356.1	TTTAAACGCGTTCGGGGTGCGAGTGTAG	22	Betacoronavirus_Embecovirus	RVRGA-SVD-ARLVPC	CGCGTTCGGGGTGCG---AGTGTAGAT---GCCCGTCTCGTACCCTGC
KY967358.1	TTTAAACGCGTTCGGGGTGCGAGTGTAG	22	Betacoronavirus_Embecovirus	RVRGA-SVD-ARLVPC	CGCGTTCGGGGTGCG---AGTGTAGAT---GCCCGTCTCGTACCCTGC
KY967359.1	TTTAAACGCGTTCGGGGTGCGAGTGTAG	22	Betacoronavirus_Embecovirus	RVRGA-SVD-ARLVPC	CGCGTTCGGGGTGCG---AGTGTAGAT---GCCCGTCTCGTACCCTGC
KY967361.1	TTTAAACGCGTTCGGGGTGCGAGTGTAG	22	Betacoronavirus_Embecovirus	RVRGA-SVD-ARLVPC	CGCGTTCGGGGTGCG---AGTGTAGAT---GCCCGTCTCGTACCCTGC
KY983583.1	TTTAAACGCGTTCGGGGTGCGAGTGTAG	22	Betacoronavirus_Embecovirus	RVRGA-SVD-ARLVPC	CGCGTTCGGGGTGCG---AGTGTAGAT---GCCCGTCTCGTACCCTGC
KY983585.1	TTTAAACGCGTTCGGGGTGCGAGTGTAG	22	Betacoronavirus_Embecovirus	RVRGA-SVD-ARLVPC	CGCGTTCGGGGTGCG---AGTGTAGAT---GCCCGTCTCGTACCCTGC
KY983588.1	TTTAAACGCGTTCGGGGTGCGAGTGTAG	22	Betacoronavirus_Embecovirus	RVRGA-SVD-ARLVPC	CGCGTTCGGGGTGCG---AGTGTAGAT---GCCCGTCTCGTACCCTGC
MF374983.2	TTTAAACGCGTTCGGGGTGCGAGTGTAG	22	Betacoronavirus_Embecovirus	RVRGA-SVD-ARLVPC	CGCGTTCGGGGTGCG---AGTGTAGAT---GCCCGTCTCGTACCCTGC
MF374984.1	TTTAAACGCGTTCGGGGTGCGAGTGTAG	22	Betacoronavirus_Embecovirus	RVRGA-SVD-ARLVPC	CGCGTTCGGGGTGCG---AGTGTAGAT---GCCCGTCTCGTACCCTGC
MF374985.2	TTTAAACGCGTTCGGGGTGCGAGTGTAG	22	Betacoronavirus_Embecovirus	RVRGA-SVD-ARLVPC	CGCGTTCGGGGTGCG---AGTGTAGAT---GCCCGTCTCGTACCCTGC
MG197723.1	TTTAAACGCGTTCGGGGTGCGAGTGTAG	22	Betacoronavirus_Embecovirus	RVRGA-SVD-ARLVPC	CGCGTTCGGGGTGCG---AGTGTAGAT---GCCCGTCTCGTACCCTGC
MH121121.1	TTTAAACGCGTTCGGGGTGCGAGTGTAG	22	Betacoronavirus_Embecovirus	RVRGA-SVD-ARLVPC	CGCGTTCGGGGTGCG---AGTGTAGAT---GCCCGTCTCGTACCCTGC
MN306036.1	TTTAAACGCGTTCGGGGTGCGAGTGTAG	22	Betacoronavirus_Embecovirus	RVRGA-SVD-ARLVPC	CGCGTTCGGGGTGCG---AGTGTAGAT---GCCCGTCTCGTACCCTGC
MN306041.1	TTTAAACGCGTTCGGGGTGCGAGTGTAG	22	Betacoronavirus_Embecovirus	RVRGA-SVD-ARLVPC	CGCGTTCGGGGTGCG---AGTGTAGAT---GCCCGTCTCGTACCCTGC
MN306042.1	TTTAAACGCGTTCGGGGTGCGAGTGTAG	22	Betacoronavirus_Embecovirus	RVRGA-SVD-ARLVPC	CGCGTTCGGGGTGCG---AGTGTAGAT---GCCCGTCTCGTACCCTGC
MN306043.1	TTTAAACGCGTTCGGGGTGCGAGTGTAG	22	Betacoronavirus_Embecovirus	RVRGA-SVD-ARLVPC	CGCGTTCGGGGTGCG---AGTGTAGAT---GCCCGTCTCGTACCCTGC
MN306053.1	TTTAAACGCGTTCGGGGTGCGAGTGTAG	22	Betacoronavirus_Embecovirus	RVRGA-SVD-ARLVPC	CGCGTTCGGGGTGCG---AGTGTAGAT---GCCCGTCTCGTACCCTGC
MN310476.1	TTTAAACGCGTTCGGGGTGCGAGTGTAG	22	Betacoronavirus_Embecovirus	RVRGA-SVD-ARLVPC	CGCGTTCGGGGTGCG---AGTGTAGAT---GCCCGTCTCGTACCCTGC
MN310478.1	TTTAAACGCGTTCGGGGTGCGAGTGTAG	22	Betacoronavirus_Embecovirus	RVRGA-SVD-ARLVPC	CGCGTTCGGGGTGCG---AGTGTAGAT---GCCCGTCTCGTACCCTGC
AF208067.1	TTTAAACGGATTCGGGGTACAAGTGTAA	22	Betacoronavirus_Embecovirus	RIRGT-SVN-ARLVPC	CGGATTCGGGGTACA---AGTGTAAAT---GCCCGTCTTGTACCCTGT
AY700211.1	TTTAAACGGATTCGGGGTACAAGTGTAA	22	Betacoronavirus_Embecovirus	RIRGT-SVN-ARLVPC	CGGATTCGGGGTACA---AGTGTAAAT---GCCCGTCTTGTACCCTGT
FJ647225.1	TTTAAACGGATTCGGGGTACAAGTGTAA	22	Betacoronavirus_Embecovirus	RIRGT-SVN-ARLVPC	CGGATTCGGGGTACA---AGTGTAAAT---GCCCGTCTTGTACCCTGT
KF268336.1	TTTAAACGGATTCGGGGTACAAGTGTAA	22	Betacoronavirus_Embecovirus	RIRGT-SVN-ARLVPC	CGGATTCGGGGTACA---AGTGTAAAT---GCCCGTCTTGTACCCTGT
AB551247.1	TTTAAACGGGTTCGGGGTACAAGTGTAA	22	Betacoronavirus_Embecovirus	RVRGT-SVN-ARLVPC	CGGGTTCGGGGTACA---AGTGTAAAT---GCCCGTCTTGTACCCTGT
AC_000192.1	TTTAAACGGGTTCGGGGTACAAGTGTAA	22	Betacoronavirus_Embecovirus	RVRGT-SVN-ARLVPC	CGGGTTCGGGGTACA---AGTGTAAAT---GCCCGTCTTGTACCCTGT
AF029248.1	TTTAAACGGGTTCGGGGTACAAGTGTAA	22	Betacoronavirus_Embecovirus	RVRGT-SVN-ARLVPC	CGGGTTCGGGGTACA---AGTGTAAAT---GCCCGTCTTGTACCCTGT
AF201929.1	TTTAAACGGGTTCGGGGTACAAGTGTAA	22	Betacoronavirus_Embecovirus	RVRGT-SVN-ARLVPC	CGGGTTCGGGGTACA---AGTGTAAAT---GCCCGTCTTGTACCCTGT
AF207902.1	TTTAAACGGGTTCGGGGTACAAGTGTAA	22	Betacoronavirus_Embecovirus	RVRGT-SVN-ARLVPC	CGGGTTCGGGGTACA---AGTGTAAAT---GCCCGTCTTGTACCCTGT
AF208066.1	TTTAAACGGGTTCGGGGTACAAGTGTAA	22	Betacoronavirus_Embecovirus	RVRGT-SVN-ARLVPC	CGGGTTCGGGGTACA---AGTGTAAAT---GCCCGTCTTGTACCCTGT
FJ647218.1	TTTAAACGGGTTCGGGGTACAAGTGTAA	22	Betacoronavirus_Embecovirus	RVRGT-SVN-ARLVPC	CGGGTTCGGGGTACA---AGTGTAAAT---GCCCGTCTTGTACCCTGT
FJ647219.1	TTTAAACGGGTTCGGGGTACAAGTGTAA	22	Betacoronavirus_Embecovirus	RVRGT-SVN-ARLVPC	CGGGTTCGGGGTACA---AGTGTAAAT---GCCCGTCTTGTACCCTGT
FJ647220.1	TTTAAACGGGTTCGGGGTACAAGTGTAA	22	Betacoronavirus_Embecovirus	RVRGT-SVN-ARLVPC	CGGGTTCGGGGTACA---AGTGTAAAT---GCCCGTCTTGTACCCTGT
FJ647221.1	TTTAAACGGGTTCGGGGTACAAGTGTAA	22	Betacoronavirus_Embecovirus	RVRGT-SVN-ARLVPC	CGGGTTCGGGGTACA---AGTGTAAAT---GCCCGTCTTGTACCCTGT
FJ647222.1	TTTAAACGGGTTCGGGGTACAAGTGTAA	22	Betacoronavirus_Embecovirus	RVRGT-SVN-ARLVPC	CGGGTTCGGGGTACA---AGTGTAAAT---GCCCGTCTTGTACCCTGT
FJ647223.1	TTTAAACGGGTTCGGGGTACAAGTGTAA	22	Betacoronavirus_Embecovirus	RVRGT-SVN-ARLVPC	CGGGTTCGGGGTACA---AGTGTAAAT---GCCCGTCTTGTACCCTGT
FJ647224.1	TTTAAACGGGTTCGGGGTACAAGTGTAA	22	Betacoronavirus_Embecovirus	RVRGT-SVN-ARLVPC	CGGGTTCGGGGTACA---AGTGTAAAT---GCCCGTCTTGTACCCTGT
FJ647226.1	TTTAAACGGGTTCGGGGTACAAGTGTAA	22	Betacoronavirus_Embecovirus	RVRGT-SVN-ARLVPC	CGGGTTCGGGGTACA---AGTGTAAAT---GCCCGTCTTGTACCCTGT
FJ647227.1	TTTAAACGGGTTCGGGGTACAAGTGTAA	22	Betacoronavirus_Embecovirus	RVRGT-SVN-ARLVPC	CGGGTTCGGGGTACA---AGTGTAAAT---GCCCGTCTTGTACCCTGT
FJ884686.1	TTTAAACGGGTTCGGGGTACAAGTGTAA	22	Betacoronavirus_Embecovirus	RVRGT-SVN-ARLVPC	CGGGTTCGGGGTACA---AGTGTAAAT---GCCCGTCTTGTACCCTGT
FJ884687.1	TTTAAACGGGTTCGGGGTACAAGTGTAA	22	Betacoronavirus_Embecovirus	RVRGT-SVN-ARLVPC	CGGGTTCGGGGTACA---AGTGTAAAT---GCCCGTCTTGTACCCTGT
FJ938068.1	TTTAAACGGGTTCGGGGTACAAGTGTAA	22	Betacoronavirus_Embecovirus	RVRGT-SVN-ARLVPC	CGGGTTCGGGGTACA---AGTGTAAAT---GCCCGTCTTGTACCCTGT
GU593319.1	TTTAAACGGGTTCGGGGTACAAGTGTAA	22	Betacoronavirus_Embecovirus	RVRGT-SVN-ARLVPC	CGGGTTCGGGGTACA---AGTGTAAAT---GCCCGCCTTGTACCCTGT
JF792616.1	TTTAAACGGGTTCGGGGTACAAGTGTAA	22	Betacoronavirus_Embecovirus	RVRGT-SVN-ARLVPC	CGGGTTCGGGGTACA---AGTGTAAAT---GCCCGTCTTGTACCCTGT
JF792617.1	TTTAAACGGGTTCGGGGTACAAGTGTAA	22	Betacoronavirus_Embecovirus	RVRGT-SVN-ARLVPC	CGGGTTCGGGGTACA---AGTGTAAAT---GCCCGTCTTGTACCCTGT
JQ173883.1	TTTAAACGGGTTCGGGGTACAAGTGTAA	22	Betacoronavirus_Embecovirus	RVRGT-SVN-ARLVPC	CGGGTTCGGGGTACA---AGTGTAAAT---GCCCGCCTTGTACCCTGT
JX169866.1	TTTAAACGGGTTCGGGGTACAAGTGTAA	22	Betacoronavirus_Embecovirus	RVRGT-SVN-ARLVPC	CGGGTTCGGGGTACA---AGTGTAAAT---GCCCGTCTTGTACCCTGT
JX169867.1	TTTAAACGGGTTCGGGGTACAAGTGTAA	22	Betacoronavirus_Embecovirus	RVRGT-SVN-ARLVPC	CGGGTTCGGGGTACA---AGTGTAAAT---GCCCGTCTTGTACCCTGT
KF268337.1	TTTAAACGGGTTCGGGGTACAAGTGTAA	22	Betacoronavirus_Embecovirus	RVRGT-SVN-ARLVPC	CGGGTTCGGGGTACA---AGTGTAAAT---GCCCGTCTTGTACCCTGT
KF268338.1	TTTAAACGGGTTCGGGGTACAAGTGTAA	22	Betacoronavirus_Embecovirus	RVRGT-SVN-ARLVPC	CGGGTTCGGGGTACA---AGTGTAAAT---GCCCGTCTTGTACCCTGT
KF268339.1	TTTAAACGGGTTCGGGGTACAAGTGTAA	22	Betacoronavirus_Embecovirus	RVRGT-SVN-ARLVPC	CGGGTTCGGGGTACA---AGTGTAAAT---GCCCGTCTTGTACCCTGT
KF850449.2	TTTAAACGGGTTCGGGGTACAAGTGTAA	22	Betacoronavirus_Embecovirus	RVRGT-SVN-ARLVPC	CGGGTTCGGGGTACA---AGTGTAAAT---GCCCGTCTTGTACCCTGT
KP887098.1	TTTAAACGGGTTCGGGGTACAAGTGTAA	22	Betacoronavirus_Embecovirus	RVRGT-SVN-ARLVPC	CGGGTTCGGGGTACA---AGTGTAAAT---GCCCGTCTTGTACCCTGT
M55148.1	TTTAAACGGGTTCGGGGTACAAGTGTAA	22	Betacoronavirus_Embecovirus	RVRGT-SVN-ARLVPC	CGGGTTCGGGGTACA---AGTGTAAAT---GCCCGTCTTGTACCCTGT
MF416379.1	TTTAAACGGGTTCGGGGTACAAGTGTAA	22	Betacoronavirus_Embecovirus	RVRGT-SVN-ARLVPC	CGGGTTCGGGGTACA---AGTGTAAAT---GCCCGTCTTGTACCCTGT
MF618252.1	TTTAAACGGGTTCGGGGTACAAGTGTAA	22	Betacoronavirus_Embecovirus	RVRGT-SVN-ARLVPC	CGGGTTCGGGGTACA---AGTGTAAAT---GCCCGTCTTGTACCCTGT
MF618253.1	TTTAAACGGGTTCGGGGTACAAGTGTAA	22	Betacoronavirus_Embecovirus	RVRGT-SVN-ARLVPC	CGGGTTCGGGGTACA---AGTGTAAAT---GCCCGTCTTGTACCCTGT
NC_001846.1	TTTAAACGGGTTCGGGGTACAAGTGTAA	22	Betacoronavirus_Embecovirus	RVRGT-SVN-ARLVPC	CGGGTTCGGGGTACA---AGTGTAAAT---GCCCGTCTTGTACCCTGT
NC_012936.1	TTTAAACGGGTTCGGGGTACAAGTGTAA	22	Betacoronavirus_Embecovirus	RVRGT-SVN-ARLVPC	CGGGTTCGGGGTACA---AGTGTAAAT---GCCCGTCTTGTACCCTGT
AB354579.1	TTTAAACGGGTTCGGGGTACGAGTGTAG	22	Betacoronavirus_Embecovirus	RVRGT-SVD-ARLVPC	CGGGTTCGGGGTACG---AGTGTAGAT---GCCCGTCTCGTACCCTGT
AF220295.1	TTTAAACGGGTTCGGGGTACGAGTGTAG	22	Betacoronavirus_Embecovirus	RVRGT-SVD-ARLVPC	CGGGTTCGGGGTACG---AGTGTAGAT---GCCCGTCTCGTACCCTGT
AF391541.1	TTTAAACGGGTTCGGGGTACGAGTGTAG	22	Betacoronavirus_Embecovirus	RVRGT-SVD-ARLVPC	CGGGTTCGGGGTACG---AGTGTAGAT---GCCCGTCTCGTACCCTGT
AF391542.1	TTTAAACGGGTTCGGGGTACGAGTGTAG	22	Betacoronavirus_Embecovirus	RVRGT-SVD-ARLVPC	CGGGTTCGGGGTACG---AGTGTAGAT---GCCCGTCTCGTACCCTGT
AY391777.1	TTTAAACGGGTTCGGGGTACGAGTGTAG	22	Betacoronavirus_Embecovirus	RVRGT-SVD-ARLVPC	CGGGTTCGGGGTACG---AGTGTAGAT---GCCCGTCTCGTACCCTGC
AY585228.1	TTTAAACGGGTTCGGGGTACGAGTGTAG	22	Betacoronavirus_Embecovirus	RVRGT-SVD-ARLVPC	CGGGTTCGGGGTACG---AGTGTAGAT---GCCCGTCTCGTACCCTGC
AY585229.1	TTTAAACGGGTTCGGGGTACGAGTGTAG	22	Betacoronavirus_Embecovirus	RVRGT-SVD-ARLVPC	CGGGTTCGGGGTACG---AGTGTAGAT---GCCCGTCTCGTACCCTGC
DQ011855.1	TTTAAACGGGTTCGGGGTACGAGTGTAG	22	Betacoronavirus_Embecovirus	RVRGT-SVD-ARLVPC	CGGGTTCGGGGTACG---AGTGTAGAT---GCCCGTCTCGTACCCTGT
DQ811784.2	TTTAAACGGGTTCGGGGTACGAGTGTAG	22	Betacoronavirus_Embecovirus	RVRGT-SVD-ARLVPC	CGGGTTCGGGGTACG---AGTGTAGAT---GCCCGTCTCGTACCCTGT
DQ915164.2	TTTAAACGGGTTCGGGGTACGAGTGTAG	22	Betacoronavirus_Embecovirus	RVRGT-SVD-ARLVPC	CGGGTTCGGGGTACG---AGTGTAGAT---GCCCGTCTCGTACCCTGT
EF424615.1	TTTAAACGGGTTCGGGGTACGAGTGTAG	22	Betacoronavirus_Embecovirus	RVRGT-SVD-ARLVPC	CGGGTTCGGGGTACG---AGTGTAGAT---GCCCGTCTCGTACCCTGT
EF424616.1	TTTAAACGGGTTCGGGGTACGAGTGTAG	22	Betacoronavirus_Embecovirus	RVRGT-SVD-ARLVPC	CGGGTTCGGGGTACG---AGTGTAGAT---GCCCGTCTCGTACCCTGT
EF424617.1	TTTAAACGGGTTCGGGGTACGAGTGTAG	22	Betacoronavirus_Embecovirus	RVRGT-SVD-ARLVPC	CGGGTTCGGGGTACG---AGTGTAGAT---GCCCGTCTCGTACCCTGT
EF424618.1	TTTAAACGGGTTCGGGGTACGAGTGTAG	22	Betacoronavirus_Embecovirus	RVRGT-SVD-ARLVPC	CGGGTTCGGGGTACG---AGTGTAGAT---GCCCGTCTCGTACCCTGT
EF424619.1	TTTAAACGGGTTCGGGGTACGAGTGTAG	22	Betacoronavirus_Embecovirus	RVRGT-SVD-ARLVPC	CGGGTTCGGGGTACG---AGTGTAGAT---GCCCGTCTCGTACCCTGT
EF424620.1	TTTAAACGGGTTCGGGGTACGAGTGTAG	22	Betacoronavirus_Embecovirus	RVRGT-SVD-ARLVPC	CGGGTTCGGGGTACG---AGTGTAGAT---GCCCGTCTCGTACCCTGT
EF424621.1	TTTAAACGGGTTCGGGGTACGAGTGTAG	22	Betacoronavirus_Embecovirus	RVRGT-SVD-ARLVPC	CGGGTTCGGGGTACG---AGTGTAGAT---GCCCGTCTCGTACCCTGT
EF424622.1	TTTAAACGGGTTCGGGGTACGAGTGTAG	22	Betacoronavirus_Embecovirus	RVRGT-SVD-ARLVPC	CGGGTTCGGGGTACG---AGTGTAGAT---GCCCGTCTCGTACCCTGT
EF424623.1	TTTAAACGGGTTCGGGGTACGAGTGTAG	22	Betacoronavirus_Embecovirus	RVRGT-SVD-ARLVPC	CGGGTTCGGGGTACG---AGTGTAGAT---GCCCGTCTCGTACCCTGT
EF424624.1	TTTAAACGGGTTCGGGGTACGAGTGTAG	22	Betacoronavirus_Embecovirus	RVRGT-SVD-ARLVPC	CGGGTTCGGGGTACG---AGTGTAGAT---GCCCGTCTCGTACCCTGT
EF446615.1	TTTAAACGGGTTCGGGGTACGAGTGTAG	22	Betacoronavirus_Embecovirus	RVRGT-SVD-ARLVPC	CGGGTTCGGGGTACG---AGTGTAGAT---GCCCGTCTCGTACCCTGT
FJ415324.1	TTTAAACGGGTTCGGGGTACGAGTGTAG	22	Betacoronavirus_Embecovirus	RVRGT-SVD-ARLVPC	CGGGTTCGGGGTACG---AGTGTAGAT---GCCCGTCTCGTACCCTGT
FJ425184.1	TTTAAACGGGTTCGGGGTACGAGTGTAG	22	Betacoronavirus_Embecovirus	RVRGT-SVD-ARLVPC	CGGGTTCGGGGTACG---AGTGTAGAT---GCCCGTCTCGTACCCTGT
FJ425185.1	TTTAAACGGGTTCGGGGTACGAGTGTAG	22	Betacoronavirus_Embecovirus	RVRGT-SVD-ARLVPC	CGGGTTCGGGGTACG---AGTGTAGAT---GCCCGTCTCGTACCCTGT
FJ425186.1	TTTAAACGGGTTCGGGGTACGAGTGTAG	22	Betacoronavirus_Embecovirus	RVRGT-SVD-ARLVPC	CGGGTTCGGGGTACG---AGTGTAGAT---GCCCGTCTCGTACCCTGT
FJ425187.1	TTTAAACGGGTTCGGGGTACGAGTGTAG	22	Betacoronavirus_Embecovirus	RVRGT-SVD-ARLVPC	CGGGTTCGGGGTACG---AGTGTAGAT---GCCCGTCTCGTACCCTGT
FJ425188.1	TTTAAACGGGTTCGGGGTACGAGTGTAG	22	Betacoronavirus_Embecovirus	RVRGT-SVD-ARLVPC	CGGGTTCGGGGTACG---AGTGTAGAT---GCCCGTCTCGTACCCTGT
FJ425189.1	TTTAAACGGGTTCGGGGTACGAGTGTAG	22	Betacoronavirus_Embecovirus	RVRGT-SVD-ARLVPC	CGGGTTCGGGGTACG---AGTGTAGAT---GCCCGTCTCGTACCCTGT
FJ425190.1	TTTAAACGGGTTCGGGGTACGAGTGTAG	22	Betacoronavirus_Embecovirus	RVRGT-SVD-ARLVPC	CGGGTTCGGGGTACG---AGTGTAGAT---GCCCGTCTCGTACCCTGT
FJ938063.1	TTTAAACGGGTTCGGGGTACGAGTGTAG	22	Betacoronavirus_Embecovirus	RVRGT-SVD-ARLVPC	CGGGTTCGGGGTACG---AGTGTAGAT---GCCCGTCTCGTACCCTGT
FJ938064.1	TTTAAACGGGTTCGGGGTACGAGTGTAG	22	Betacoronavirus_Embecovirus	RVRGT-SVD-ARLVPC	CGGGTTCGGGGTACG---AGTGTAGAT---GCCCGTCTCGTACCCTGT
FJ938065.1	TTTAAACGGGTTCGGGGTACGAGTGTAG	22	Betacoronavirus_Embecovirus	RVRGT-SVD-ARLVPC	CGGGTTCGGGGTACG---AGTGTAGAT---GCCCGTCTCGTACCCTGT
FJ938066.1	TTTAAACGGGTTCGGGGTACGAGTGTAG	22	Betacoronavirus_Embecovirus	RVRGT-SVD-ARLVPC	CGGGTTCGGGGTACG---AGTGTAGAT---GCCCGTCTCGTACCCTGT
FJ938067.1	TTTAAACGGGTTCGGGGTACGAGTGTAG	22	Betacoronavirus_Embecovirus	RVRGT-SVD-ARLVPC	CGGGTTCGGGGTACG---AGTGTAGAT---GCCCGTCTCGTACCCTGT
JX860640.1	TTTAAACGGGTTCGGGGTACGAGTGTAG	22	Betacoronavirus_Embecovirus	RVRGT-SVD-ARLVPC	CGGGTTCGGGGTACG---AGTGTAGAT---GCCCGTCTCGTACCCTGT
KF530059.1	TTTAAACGGGTTCGGGGTACGAGTGTAG	22	Betacoronavirus_Embecovirus	RVRGT-SVD-ARLVPC	CGGGTTCGGGGTACG---AGTGTAGAT---GCCCGTCTCGTACCCTGC
KF530060.1	TTTAAACGGGTTCGGGGTACGAGTGTAG	22	Betacoronavirus_Embecovirus	RVRGT-SVD-ARLVPC	CGGGTTCGGGGTACG---AGTGTAGAT---GCCCGTCTCGTACCCTGC
KF530061.1	TTTAAACGGGTTCGGGGTACGAGTGTAG	22	Betacoronavirus_Embecovirus	RVRGT-SVD-ARLVPC	CGGGTTCGGGGTACG---AGTGTAGAT---GCCCGTCTCGTACCCTGC
KF530062.1	TTTAAACGGGTTCGGGGTACGAGTGTAG	22	Betacoronavirus_Embecovirus	RVRGT-SVD-ARLVPC	CGGGTTCGGGGTACG---AGTGTAGAT---GCCCGTCTCGTACCCTGC
KF530065.1	TTTAAACGGGTTCGGGGTACGAGTGTAG	22	Betacoronavirus_Embecovirus	RVRGT-SVD-ARLVPC	CGGGTTCGGGGTACG---AGTGTAGAT---GCCCGTCTCGTACCCTGC
KF530066.1	TTTAAACGGGTTCGGGGTACGAGTGTAG	22	Betacoronavirus_Embecovirus	RVRGT-SVD-ARLVPC	CGGGTTCGGGGTACG---AGTGTAGAT---GCCCGTCTCGTACCCTGC
KF530073.1	TTTAAACGGGTTCGGGGTACGAGTGTAG	22	Betacoronavirus_Embecovirus	RVRGT-SVD-ARLVPC	CGGGTTCGGGGTACG---AGTGTAGAT---GCCCGTCTCGTACCCTGC
KF530074.1	TTTAAACGGGTTCGGGGTACGAGTGTAG	22	Betacoronavirus_Embecovirus	RVRGT-SVD-ARLVPC	CGGGTTCGGGGTACG---AGTGTAGAT---GCCCGTCTCGTACCCTGC
KF530075.1	TTTAAACGGGTTCGGGGTACGAGTGTAG	22	Betacoronavirus_Embecovirus	RVRGT-SVD-ARLVPC	CGGGTTCGGGGTACG---AGTGTAGAT---GCCCGTCTCGTACCCTGC
KF530077.1	TTTAAACGGGTTCGGGGTACGAGTGTAG	22	Betacoronavirus_Embecovirus	RVRGT-SVD-ARLVPC	CGGGTTCGGGGTACG---AGTGTAGAT---GCCCGTCTCGTACCCTGC
KF530083.1	TTTAAACGGGTTCGGGGTACGAGTGTAG	22	Betacoronavirus_Embecovirus	RVRGT-SVD-ARLVPC	CGGGTTCGGGGTACG---AGTGTAGAT---GCCCGTCTCGTACCCTGC
KF530085.1	TTTAAACGGGTTCGGGGTACGAGTGTAG	22	Betacoronavirus_Embecovirus	RVRGT-SVD-ARLVPC	CGGGTTCGGGGTACG---AGTGTAGAT---GCCCGTCTCGTACCCTGC
KF530086.1	TTTAAACGGGTTCGGGGTACGAGTGTAG	22	Betacoronavirus_Embecovirus	RVRGT-SVD-ARLVPC	CGGGTTCGGGGTACG---AGTGTAGAT---GCCCGTCTCGTACCCTGC
KF530087.1	TTTAAACGGGTTCGGGGTACGAGTGTAG	22	Betacoronavirus_Embecovirus	RVRGT-SVD-ARLVPC	CGGGTTCGGGGTACG---AGTGTAGAT---GCCCGTCTCGTACCCTGC
KF530090.1	TTTAAACGGGTTCGGGGTACGAGTGTAG	22	Betacoronavirus_Embecovirus	RVRGT-SVD-ARLVPC	CGGGTTCGGGGTACG---AGTGTAGAT---GCCCGTCTCGTACCCTGC
KF530093.1	TTTAAACGGGTTCGGGGTACGAGTGTAG	22	Betacoronavirus_Embecovirus	RVRGT-SVD-ARLVPC	CGGGTTCGGGGTACG---AGTGTAGAT---GCCCGTCTCGTACCCTGC
KF530097.1	TTTAAACGGGTTCGGGGTACGAGTGTAG	22	Betacoronavirus_Embecovirus	RVRGT-SVD-ARLVPC	CGGGTTCGGGGTACG---AGTGTAGAT---GCCCGTCTCGTACCCTGC
KF906249.1	TTTAAACGGGTTCGGGGTACGAGTGTAG	22	Betacoronavirus_Embecovirus	RVRGT-SVD-ARLVPC	CGGGTTCGGGGTACG---AGTGTAGAT---GCCCGTCTCGTACCCTGT
KF906250.1	TTTAAACGGGTTCGGGGTACGAGTGTAG	22	Betacoronavirus_Embecovirus	RVRGT-SVD-ARLVPC	CGGGTTCGGGGTACG---AGTGTAGAT---GCCCGTCTCGTACCCTGT
KF906251.1	TTTAAACGGGTTCGGGGTACGAGTGTAG	22	Betacoronavirus_Embecovirus	RVRGT-SVD-ARLVPC	CGGGTTCGGGGTACG---AGTGTAGAT---GCCCGTCTCGTACCCTGT
KT368891.1	TTTAAACGGGTTCGGGGTACGAGTGTAG	22	Betacoronavirus_Embecovirus	RVRGT-SVD-ARLVPC	CGGGTTCGGGGTACG---AGTGTAGAT---GCCCGTCTCGTACCCTGT
KU558922.1	TTTAAACGGGTTCGGGGTACGAGTGTAG	22	Betacoronavirus_Embecovirus	RVRGT-SVD-ARLVPC	CGGGTTCGGGGTACG---AGTGTAGAT---GCCCGTCTCGTACCCTGT
KU558923.1	TTTAAACGGGTTCGGGGTACGAGTGTAG	22	Betacoronavirus_Embecovirus	RVRGT-SVD-ARLVPC	CGGGTTCGGGGTACG---AGTGTAGAT---GCCCGTCTCGTACCCTGT
KU886219.1	TTTAAACGGGTTCGGGGTACGAGTGTAG	22	Betacoronavirus_Embecovirus	RVRGT-SVD-ARLVPC	CGGGTTCGGGGTACG---AGTGTAGAT---GCCCGTCTCGTACCCTGT
KX432213.1	TTTAAACGGGTTCGGGGTACGAGTGTAG	22	Betacoronavirus_Embecovirus	RVRGT-SVD-ARLVPC	CGGGTTCGGGGTACG---AGTGTAGAT---GCCCGTCTCGTACCCTGT
KX982264.1	TTTAAACGGGTTCGGGGTACGAGTGTAG	22	Betacoronavirus_Embecovirus	RVRGT-SVD-ARLVPC	CGGGTTCGGGGTACG---AGTGTAGAT---GCCCGTCTCGTACCCTGT
KY419103.1	TTTAAACGGGTTCGGGGTACGAGTGTAG	22	Betacoronavirus_Embecovirus	RVRGT-SVD-ARLVPC	CGGGTTCGGGGTACG---AGTGTAGAT---GCCCGTCTCGTACCCTGT
KY419104.1	TTTAAACGGGTTCGGGGTACGAGTGTAG	22	Betacoronavirus_Embecovirus	RVRGT-SVD-ARLVPC	CGGGTTCGGGGTACG---AGTGTAGAT---GCCCGTCTCGTACCCTGT
KY419105.1	TTTAAACGGGTTCGGGGTACGAGTGTAG	22	Betacoronavirus_Embecovirus	RVRGT-SVD-ARLVPC	CGGGTTCGGGGTACG---AGTGTAGAT---GCCCGTCTCGTACCCTGT
KY419106.1	TTTAAACGGGTTCGGGGTACGAGTGTAG	22	Betacoronavirus_Embecovirus	RVRGT-SVD-ARLVPC	CGGGTTCGGGGTACG---AGTGTAGAT---GCCCGTCTCGTACCCTGT
KY419107.1	TTTAAACGGGTTCGGGGTACGAGTGTAG	22	Betacoronavirus_Embecovirus	RVRGT-SVD-ARLVPC	CGGGTTCGGGGTACG---AGTGTAGAT---GCCCGTCTCGTACCCTGT
KY419109.1	TTTAAACGGGTTCGGGGTACGAGTGTAG	22	Betacoronavirus_Embecovirus	RVRGT-SVD-ARLVPC	CGGGTTCGGGGTACG---AGTGTAGAT---GCCCGTCTCGTACCCTGT
KY419110.1	TTTAAACGGGTTCGGGGTACGAGTGTAG	22	Betacoronavirus_Embecovirus	RVRGT-SVD-ARLVPC	CGGGTTCGGGGTACG---AGTGTAGAT---GCCCGTCTCGTACCCTGT
KY419111.1	TTTAAACGGGTTCGGGGTACGAGTGTAG	22	Betacoronavirus_Embecovirus	RVRGT-SVD-ARLVPC	CGGGTTCGGGGTACG---AGTGTAGAT---GCCCGTCTCGTACCCTGT
KY419112.1	TTTAAACGGGTTCGGGGTACGAGTGTAG	22	Betacoronavirus_Embecovirus	RVRGT-SVD-ARLVPC	CGGGTTCGGGGTACG---AGTGTAGAT---GCCCGTCTCGTACCCTGT
KY419113.1	TTTAAACGGGTTCGGGGTACGAGTGTAG	22	Betacoronavirus_Embecovirus	RVRGT-SVD-ARLVPC	CGGGTTCGGGGTACG---AGTGTAGAT---GCCCGTCTCGTACCCTGT
KY994645.1	TTTAAACGGGTTCGGGGTACGAGTGTAG	22	Betacoronavirus_Embecovirus	RVRGT-SVD-ARLVPC	CGGGTTCGGGGTACG---AGTGTAGAT---GCCCGTCTCGTACCCTGT
LC061272.1	TTTAAACGGGTTCGGGGTACGAGTGTAG	22	Betacoronavirus_Embecovirus	RVRGT-SVD-ARLVPC	CGGGTTCGGGGTACG---AGTGTAGAT---GCCCGTCTCGTACCCTGT
LC061273.1	TTTAAACGGGTTCGGGGTACGAGTGTAG	22	Betacoronavirus_Embecovirus	RVRGT-SVD-ARLVPC	CGGGTTCGGGGTACG---AGTGTAGAT---GCCCGTCTCGTACCCTGT
LC061274.1	TTTAAACGGGTTCGGGGTACGAGTGTAG	22	Betacoronavirus_Embecovirus	RVRGT-SVD-ARLVPC	CGGGTTCGGGGTACG---AGTGTAGAT---GCCCGTCTCGTACCCTGT
LC494126.1	TTTAAACGGGTTCGGGGTACGAGTGTAG	22	Betacoronavirus_Embecovirus	RVRGT-SVD-ARLVPC	CGGGTTCGGGGTACG---AGTGTAGAT---GCCCGTCTCGTACCCTGT
LC494127.1	TTTAAACGGGTTCGGGGTACGAGTGTAG	22	Betacoronavirus_Embecovirus	RVRGT-SVD-ARLVPC	CGGGTTCGGGGTACG---AGTGTAGAT---GCCCGTCTCGTACCCTGT
LC494128.1	TTTAAACGGGTTCGGGGTACGAGTGTAG	22	Betacoronavirus_Embecovirus	RVRGT-SVD-ARLVPC	CGGGTTCGGGGTACG---AGTGTAGAT---GCCCGCCTCGTACCCTGT
LC494129.1	TTTAAACGGGTTCGGGGTACGAGTGTAG	22	Betacoronavirus_Embecovirus	RVRGT-SVD-ARLVPC	CGGGTTCGGGGTACG---AGTGTAGAT---GCCCGTCTCGTACCCTGT
LC494130.1	TTTAAACGGGTTCGGGGTACGAGTGTAG	22	Betacoronavirus_Embecovirus	RVRGT-SVD-ARLVPC	CGGGTTCGGGGTACG---AGTGTAGAT---GCCCGTCTCGTACCCTGT
LC494131.1	TTTAAACGGGTTCGGGGTACGAGTGTAG	22	Betacoronavirus_Embecovirus	RVRGT-SVD-ARLVPC	CGGGTTCGGGGTACG---AGTGTAGAT---GCCCGTCTCGTACCCTGT
LC494132.1	TTTAAACGGGTTCGGGGTACGAGTGTAG	22	Betacoronavirus_Embecovirus	RVRGT-SVD-ARLVPC	CGGGTTCGGGGTACG---AGTGTAGAT---GCCCGTCTCGTACCCTGT
LC494133.1	TTTAAACGGGTTCGGGGTACGAGTGTAG	22	Betacoronavirus_Embecovirus	RVRGT-SVD-ARLVPC	CGGGTTCGGGGTACG---AGTGTAGAT---GCCCGTCTCGTACCCTGT
LC494134.1	TTTAAACGGGTTCGGGGTACGAGTGTAG	22	Betacoronavirus_Embecovirus	RVRGT-SVD-ARLVPC	CGGGTTCGGGGTACG---AGTGTAGAT---GCCCGTCTCGTACCCTGT
LC494135.1	TTTAAACGGGTTCGGGGTACGAGTGTAG	22	Betacoronavirus_Embecovirus	RVRGT-SVD-ARLVPC	CGGGTTCGGGGTACG---AGTGTAGAT---GCCCGTCTCGTACCCTGT
LC494136.1	TTTAAACGGGTTCGGGGTACGAGTGTAG	22	Betacoronavirus_Embecovirus	RVRGT-SVD-ARLVPC	CGGGTTCGGGGTACG---AGTGTAGAT---GCCCGTCTCGTACCCTGT
LC494137.1	TTTAAACGGGTTCGGGGTACGAGTGTAG	22	Betacoronavirus_Embecovirus	RVRGT-SVD-ARLVPC	CGGGTTCGGGGTACG---AGTGTAGAT---GCCCGTCTCGTACCCTGT
LC494138.1	TTTAAACGGGTTCGGGGTACGAGTGTAG	22	Betacoronavirus_Embecovirus	RVRGT-SVD-ARLVPC	CGGGTTCGGGGTACG---AGTGTAGAT---GCCCGTCTCGTACCCTGT
LC494139.1	TTTAAACGGGTTCGGGGTACGAGTGTAG	22	Betacoronavirus_Embecovirus	RVRGT-SVD-ARLVPC	CGGGTTCGGGGTACG---AGTGTAGAT---GCCCGTCTCGTACCCTGT
LC494140.1	TTTAAACGGGTTCGGGGTACGAGTGTAG	22	Betacoronavirus_Embecovirus	RVRGT-SVD-ARLVPC	CGGGTTCGGGGTACG---AGTGTAGAT---GCCCGTCTCGTACCCTGT
LC494141.1	TTTAAACGGGTTCGGGGTACGAGTGTAG	22	Betacoronavirus_Embecovirus	RVRGT-SVD-ARLVPC	CGGGTTCGGGGTACG---AGTGTAGAT---GCCCGTCTCGTACCCTGT
LC494142.1	TTTAAACGGGTTCGGGGTACGAGTGTAG	22	Betacoronavirus_Embecovirus	RVRGT-SVD-ARLVPC	CGGGTTCGGGGTACG---AGTGTAGAT---GCCCGTCTCGTACCCTGT
LC494143.1	TTTAAACGGGTTCGGGGTACGAGTGTAG	22	Betacoronavirus_Embecovirus	RVRGT-SVD-ARLVPC	CGGGTTCGGGGTACG---AGTGTAGAT---GCCCGTCTCGTACCCTGT
LC494144.1	TTTAAACGGGTTCGGGGTACGAGTGTAG	22	Betacoronavirus_Embecovirus	RVRGT-SVD-ARLVPC	CGGGTTCGGGGTACG---AGTGTAGAT---GCCCGTCTCGTACCCTGT
LC494145.1	TTTAAACGGGTTCGGGGTACGAGTGTAG	22	Betacoronavirus_Embecovirus	RVRGT-SVD-ARLVPC	CGGGTTCGGGGTACG---AGTGTAGAT---GCCCGTCTCGTACCCTGT
LC494146.1	TTTAAACGGGTTCGGGGTACGAGTGTAG	22	Betacoronavirus_Embecovirus	RVRGT-SVD-ARLVPC	CGGGTTCGGGGTACG---AGTGTAGAT---GCCCGTCTCGTACCCTGT
LC494147.1	TTTAAACGGGTTCGGGGTACGAGTGTAG	22	Betacoronavirus_Embecovirus	RVRGT-SVD-ARLVPC	CGGGTTCGGGGTACG---AGTGTAGAT---GCCCGTCTCGTACCCTGT
LC494148.1	TTTAAACGGGTTCGGGGTACGAGTGTAG	22	Betacoronavirus_Embecovirus	RVRGT-SVD-ARLVPC	CGGGTTCGGGGTACG---AGTGTAGAT---GCCCGTCTCGTACCCTGT
LC494149.1	TTTAAACGGGTTCGGGGTACGAGTGTAG	22	Betacoronavirus_Embecovirus	RVRGT-SVD-ARLVPC	CGGGTTCGGGGTACG---AGTGTAGAT---GCCCGTCTCGTACCCTGT
LC494150.1	TTTAAACGGGTTCGGGGTACGAGTGTAG	22	Betacoronavirus_Embecovirus	RVRGT-SVD-ARLVPC	CGGGTTCGGGGTACG---AGTGTAGAT---GCCCGTCTCGTACCCTGT
LC494151.1	TTTAAACGGGTTCGGGGTACGAGTGTAG	22	Betacoronavirus_Embecovirus	RVRGT-SVD-ARLVPC	CGGGTTCGGGGTACG---AGTGTAGAT---GCCCGTCTCGTACCCTGT
LC494152.1	TTTAAACGGGTTCGGGGTACGAGTGTAG	22	Betacoronavirus_Embecovirus	RVRGT-SVD-ARLVPC	CGGGTTCGGGGTACG---AGTGTAGAT---GCCCGTCTCGTACCCTGT
LC494153.1	TTTAAACGGGTTCGGGGTACGAGTGTAG	22	Betacoronavirus_Embecovirus	RVRGT-SVD-ARLVPC	CGGGTTCGGGGTACG---AGTGTAGAT---GCCCGTCTCGTACCCTGT
LC494154.1	TTTAAACGGGTTCGGGGTACGAGTGTAG	22	Betacoronavirus_Embecovirus	RVRGT-SVD-ARLVPC	CGGGTTCGGGGTACG---AGTGTAGAT---GCCCGTCTCGTACCCTGT
LC494155.1	TTTAAACGGGTTCGGGGTACGAGTGTAG	22	Betacoronavirus_Embecovirus	RVRGT-SVD-ARLVPC	CGGGTTCGGGGTACG---AGTGTAGAT---GCCCGTCTCGTACCCTGT
LC494156.1	TTTAAACGGGTTCGGGGTACGAGTGTAG	22	Betacoronavirus_Embecovirus	RVRGT-SVD-ARLVPC	CGGGTTCGGGGTACG---AGTGTAGAT---GCCCGTCTCGTACCCTGT
LC494157.1	TTTAAACGGGTTCGGGGTACGAGTGTAG	22	Betacoronavirus_Embecovirus	RVRGT-SVD-ARLVPC	CGGGTTCGGGGTACG---AGTGTAGAT---GCCCGTCTCGTACCCTGT
LC494158.1	TTTAAACGGGTTCGGGGTACGAGTGTAG	22	Betacoronavirus_Embecovirus	RVRGT-SVD-ARLVPC	CGGGTTCGGGGTACG---AGTGTAGAT---GCCCGCCTCGTACCCTGT
LC494159.1	TTTAAACGGGTTCGGGGTACGAGTGTAG	22	Betacoronavirus_Embecovirus	RVRGT-SVD-ARLVPC	CGGGTTCGGGGTACG---AGTGTAGAT---GCCCGTCTCGTACCCTGT
LC494160.1	TTTAAACGGGTTCGGGGTACGAGTGTAG	22	Betacoronavirus_Embecovirus	RVRGT-SVD-ARLVPC	CGGGTTCGGGGTACG---AGTGTAGAT---GCCCGTCTCGTACCCTGT
LC494161.1	TTTAAACGGGTTCGGGGTACGAGTGTAG	22	Betacoronavirus_Embecovirus	RVRGT-SVD-ARLVPC	CGGGTTCGGGGTACG---AGTGTAGAT---GCCCGTCTCGTACCCTGT
LC494162.1	TTTAAACGGGTTCGGGGTACGAGTGTAG	22	Betacoronavirus_Embecovirus	RVRGT-SVD-ARLVPC	CGGGTTCGGGGTACG---AGTGTAGAT---GCCCGTCTCGTACCCTGT
LC494163.1	TTTAAACGGGTTCGGGGTACGAGTGTAG	22	Betacoronavirus_Embecovirus	RVRGT-SVD-ARLVPC	CGGGTTCGGGGTACG---AGTGTAGAT---GCCCGTCTCGTACCCTGT
LC494164.1	TTTAAACGGGTTCGGGGTACGAGTGTAG	22	Betacoronavirus_Embecovirus	RVRGT-SVD-ARLVPC	CGGGTTCGGGGTACG---AGTGTAGAT---GCCCGTCTCGTACCCTGT
LC494165.1	TTTAAACGGGTTCGGGGTACGAGTGTAG	22	Betacoronavirus_Embecovirus	RVRGT-SVD-ARLVPC	CGGGTTCGGGGTACG---AGTGTAGAT---GCCCGTCTCGTACCCTGT
LC494166.1	TTTAAACGGGTTCGGGGTACGAGTGTAG	22	Betacoronavirus_Embecovirus	RVRGT-SVD-ARLVPC	CGGGTTCGGGGTACG---AGTGTAGAT---GCCCGTCTCGTACCCTGT
LC494167.1	TTTAAACGGGTTCGGGGTACGAGTGTAG	22	Betacoronavirus_Embecovirus	RVRGT-SVD-ARLVPC	CGGGTTCGGGGTACG---AGTGTAGAT---GCCCGTCTCGTACCCTGT
LC494168.1	TTTAAACGGGTTCGGGGTACGAGTGTAG	22	Betacoronavirus_Embecovirus	RVRGT-SVD-ARLVPC	CGGGTTCGGGGTACG---AGTGTAGAT---GCCCGTCTCGTACCCTGT
LC494169.1	TTTAAACGGGTTCGGGGTACGAGTGTAG	22	Betacoronavirus_Embecovirus	RVRGT-SVD-ARLVPC	CGGGTTCGGGGTACG---AGTGTAGAT---GCCCGTCTCGTACCCTGT
LC494170.1	TTTAAACGGGTTCGGGGTACGAGTGTAG	22	Betacoronavirus_Embecovirus	RVRGT-SVD-ARLVPC	CGGGTTCGGGGTACG---AGTGTAGAT---GCCCGTCTCGTACCCTGT
LC494171.1	TTTAAACGGGTTCGGGGTACGAGTGTAG	22	Betacoronavirus_Embecovirus	RVRGT-SVD-ARLVPC	CGGGTTCGGGGTACG---AGTGTAGAT---GCCCGTCTCGTACCCTGT
LC494172.1	TTTAAACGGGTTCGGGGTACGAGTGTAG	22	Betacoronavirus_Embecovirus	RVRGT-SVD-ARLVPC	CGGGTTCGGGGTACG---AGTGTAGAT---GCCCGTCTCGTACCCTGT
LC494173.1	TTTAAACGGGTTCGGGGTACGAGTGTAG	22	Betacoronavirus_Embecovirus	RVRGT-SVD-ARLVPC	CGGGTTCGGGGTACG---AGTGTAGAT---GCCCGTCTCGTACCCTGT
LC494174.1	TTTAAACGGGTTCGGGGTACGAGTGTAG	22	Betacoronavirus_Embecovirus	RVRGT-SVD-ARLVPC	CGGGTTCGGGGTACG---AGTGTAGAT---GCCCGTCTCGTACCCTGT
LC494175.1	TTTAAACGGGTTCGGGGTACGAGTGTAG	22	Betacoronavirus_Embecovirus	RVRGT-SVD-ARLVPC	CGGGTTCGGGGTACG---AGTGTAGAT---GCCCGTCTCGTACCCTGT
LC494176.1	TTTAAACGGGTTCGGGGTACGAGTGTAG	22	Betacoronavirus_Embecovirus	RVRGT-SVD-ARLVPC	CGGGTTCGGGGTACG---AGTGTAGAT---GCCCGTCTCGTACCCTGT
LC494177.1	TTTAAACGGGTTCGGGGTACGAGTGTAG	22	Betacoronavirus_Embecovirus	RVRGT-SVD-ARLVPC	CGGGTTCGGGGTACG---AGTGTAGAT---GCCCGTCTCGTACCCTGT
LC494178.1	TTTAAACGGGTTCGGGGTACGAGTGTAG	22	Betacoronavirus_Embecovirus	RVRGT-SVD-ARLVPC	CGGGTTCGGGGTACG---AGTGTAGAT---GCCCGTCTCGTACCCTGT
LC494179.1	TTTAAACGGGTTCGGGGTACGAGTGTAG	22	Betacoronavirus_Embecovirus	RVRGT-SVD-ARLVPC	CGGGTTCGGGGTACG---AGTGTAGAT---GCCCGTCTCGTACCCTGT
LC494180.1	TTTAAACGGGTTCGGGGTACGAGTGTAG	22	Betacoronavirus_Embecovirus	RVRGT-SVD-ARLVPC	CGGGTTCGGGGTACG---AGTGTAGAT---GCCCGTCTCGTACCCTGT
LC494181.1	TTTAAACGGGTTCGGGGTACGAGTGTAG	22	Betacoronavirus_Embecovirus	RVRGT-SVD-ARLVPC	CGGGTTCGGGGTACG---AGTGTAGAT---GCCCGTCTCGTACCCTGT
LC494182.1	TTTAAACGGGTTCGGGGTACGAGTGTAG	22	Betacoronavirus_Embecovirus	RVRGT-SVD-ARLVPC	CGGGTTCGGGGTACG---AGTGTAGAT---GCCCGTCTCGTACCCTGT
LC494183.1	TTTAAACGGGTTCGGGGTACGAGTGTAG	22	Betacoronavirus_Embecovirus	RVRGT-SVD-ARLVPC	CGGGTTCGGGGTACG---AGTGTAGAT---GCCCGTCTCGTACCCTGT
LC494184.1	TTTAAACGGGTTCGGGGTACGAGTGTAG	22	Betacoronavirus_Embecovirus	RVRGT-SVD-ARLVPC	CGGGTTCGGGGTACG---AGTGTAGAT---GCCCGTCTCGTACCCTGT
LC494185.1	TTTAAACGGGTTCGGGGTACGAGTGTAG	22	Betacoronavirus_Embecovirus	RVRGT-SVD-ARLVPC	CGGGTTCGGGGTACG---AGTGTAGAT---GCCCGTCTCGTACCCTGT
LC494186.1	TTTAAACGGGTTCGGGGTACGAGTGTAG	22	Betacoronavirus_Embecovirus	RVRGT-SVD-ARLVPC	CGGGTTCGGGGTACG---AGTGTAGAT---GCCCGTCTCGTACCCTGT
LC494187.1	TTTAAACGGGTTCGGGGTACGAGTGTAG	22	Betacoronavirus_Embecovirus	RVRGT-SVD-ARLVPC	CGGGTTCGGGGTACG---AGTGTAGAT---GCCCGTCTCGTACCCTGT
LC494188.1	TTTAAACGGGTTCGGGGTACGAGTGTAG	22	Betacoronavirus_Embecovirus	RVRGT-SVD-ARLVPC	CGGGTTCGGGGTACG---AGTGTAGAT---GCCCGTCTCGTACCCTGT
LC494189.1	TTTAAACGGGTTCGGGGTACGAGTGTAG	22	Betacoronavirus_Embecovirus	RVRGT-SVD-ARLVPC	CGGGTTCGGGGTACG---AGTGTAGAT---GCCCGTCTCGTACCCTGT
LC494190.1	TTTAAACGGGTTCGGGGTACGAGTGTAG	22	Betacoronavirus_Embecovirus	RVRGT-SVD-ARLVPC	CGGGTTCGGGGTACG---AGTGTAGAT---GCCCGTCTCGTACCCTGT
LC494191.1	TTTAAACGGGTTCGGGGTACGAGTGTAG	22	Betacoronavirus_Embecovirus	RVRGT-SVD-ARLVPC	CGGGTTCGGGGTACG---AGTGTAGAT---GCCCGTCTCGTACCCTGT
LC494192.1	TTTAAACGGGTTCGGGGTACGAGTGTAG	22	Betacoronavirus_Embecovirus	RVRGT-SVD-ARLVPC	CGGGTTCGGGGTACG---AGTGTAGAT---GCCCGTCTCGTACCCTGT
LQ289132.1	TTTAAACGGGTTCGGGGTACGAGTGTAG	22	Betacoronavirus_Embecovirus	RVRGT-SVD-ARLVPC	CGGGTTCGGGGTACG---AGTGTAGAT---GCCCGTCTCGTACCCTGT
LQ289146.1	TTTAAACGGGTTCGGGGTACGAGTGTAG	22	Betacoronavirus_Embecovirus	RVRGT-SVD-ARLVPC	CGGGTTCGGGGTACG---AGTGTAGAT---GCCCGTCTCGTACCCTGT
LR721664.1	TTTAAACGGGTTCGGGGTACGAGTGTAG	22	Betacoronavirus_Embecovirus	RVRGT-SVD-ARLVPC	CGGGTTCGGGGTACG---AGTGTAGAT---GCCCGTCTCGTACCCTGT
MF083115.1	TTTAAACGGGTTCGGGGTACGAGTGTAG	22	Betacoronavirus_Embecovirus	RVRGT-SVD-ARLVPC	CGGGTTCGGGGTACG---AGTGTAGAT---GCCCGTCTCGTACCCTGT
MF593476.1	TTTAAACGGGTTCGGGGTACGAGTGTAG	22	Betacoronavirus_Embecovirus	RVRGT-SVD-ARLVPC	CGGGTTCGGGGTACG---AGTGTAGAT---GCCCGTCTCGTACCCTGT
MG518518.1	TTTAAACGGGTTCGGGGTACGAGTGTAG	22	Betacoronavirus_Embecovirus	RVRGT-SVD-ARLVPC	CGGGTTCGGGGTACG---AGTGTAGAT---GCCCGTCTCGTACCCTGT
MG757138.1	TTTAAACGGGTTCGGGGTACGAGTGTAG	22	Betacoronavirus_Embecovirus	RVRGT-SVD-ARLVPC	CGGGTTCGGGGTACG---AGTGTAGAT---GCCCGTCTCGTACCCTGT
MG757139.1	TTTAAACGGGTTCGGGGTACGAGTGTAG	22	Betacoronavirus_Embecovirus	RVRGT-SVD-ARLVPC	CGGGTTCGGGGTACG---AGTGTAGAT---GCCCGTCTCGTACCCTGT
MG757140.1	TTTAAACGGGTTCGGGGTACGAGTGTAG	22	Betacoronavirus_Embecovirus	RVRGT-SVD-ARLVPC	CGGGTTCGGGGTACG---AGTGTAGAT---GCCCGTCTCGTACCCTGT
MG757141.1	TTTAAACGGGTTCGGGGTACGAGTGTAG	22	Betacoronavirus_Embecovirus	RVRGT-SVD-ARLVPC	CGGGTTCGGGGTACG---AGTGTAGAT---GCCCGTCTCGTACCCTGT
MG757142.1	TTTAAACGGGTTCGGGGTACGAGTGTAG	22	Betacoronavirus_Embecovirus	RVRGT-SVD-ARLVPC	CGGGTTCGGGGTACG---AGTGTAGAT---GCCCGTCTCGTACCCTGT
MH043952.1	TTTAAACGGGTTCGGGGTACGAGTGTAG	22	Betacoronavirus_Embecovirus	RVRGT-SVD-ARLVPC	CGGGTTCGGGGTACG---AGTGTAGAT---GCCCGTCTCGTACCCTGT
MH043953.1	TTTAAACGGGTTCGGGGTACGAGTGTAG	22	Betacoronavirus_Embecovirus	RVRGT-SVD-ARLVPC	CGGGTTCGGGGTACG---AGTGTAGAT---GCCCGTCTCGTACCCTGT
MH043954.1	TTTAAACGGGTTCGGGGTACGAGTGTAG	22	Betacoronavirus_Embecovirus	RVRGT-SVD-ARLVPC	CGGGTTCGGGGTACG---AGTGTAGAT---GCCCGTCTCGTACCCTGT
MH043955.1	TTTAAACGGGTTCGGGGTACGAGTGTAG	22	Betacoronavirus_Embecovirus	RVRGT-SVD-ARLVPC	CGGGTTCGGGGTACG---AGTGTAGAT---GCCCGTCTCGTACCCTGT
MH810163.1	TTTAAACGGGTTCGGGGTACGAGTGTAG	22	Betacoronavirus_Embecovirus	RVRGT-SVD-ARLVGC	CGGGTTCGGGGTACG---AGTGTAGAT---GCCCGTCTCGTAGGCTGT
MN514962.1	TTTAAACGGGTTCGGGGTACGAGTGTAG	22	Betacoronavirus_Embecovirus	RVRGT-SVD-ARLVPC	CGGGTTCGGGGTACG---AGTGTAGAT---GCCCGTCTCGTACCCTGT
MN514963.1	TTTAAACGGGTTCGGGGTACGAGTGTAG	22	Betacoronavirus_Embecovirus	RVRGT-SVD-ARLVPC	CGGGTTCGGGGTACG---AGTGTAGAT---GCCCGTCTCGTACCCTGT
MN514964.1	TTTAAACGGGTTCGGGGTACGAGTGTAG	22	Betacoronavirus_Embecovirus	RVRGT-SVD-ARLVPC	CGGGTTCGGGGTACG---AGTGTAGAT---GCCCGTCTCGTACCCTGT
MN514965.1	TTTAAACGGGTTCGGGGTACGAGTGTAG	22	Betacoronavirus_Embecovirus	RVRGT-SVD-ARLVPC	CGGGTTCGGGGTACG---AGTGTAGAT---GCCCGTCTCGTACCCTGT
MN514966.1	TTTAAACGGGTTCGGGGTACGAGTGTAG	22	Betacoronavirus_Embecovirus	RVRGT-SVD-ARLVPC	CGGGTTCGGGGTACG---AGTGTAGAT---GCCCGTCTCGTACCCTGT
MN514967.1	TTTAAACGGGTTCGGGGTACGAGTGTAG	22	Betacoronavirus_Embecovirus	RVRGT-SVD-ARLVPC	CGGGTTCGGGGTACG---AGTGTAGAT---GCCCGTCTCGTACCCTGT
NC_003045.1	TTTAAACGGGTTCGGGGTACGAGTGTAG	22	Betacoronavirus_Embecovirus	RVRGT-SVD-ARLVPC	CGGGTTCGGGGTACG---AGTGTAGAT---GCCCGTCTCGTACCCTGT
NC_006213.1	TTTAAACGGGTTCGGGGTACGAGTGTAG	22	Betacoronavirus_Embecovirus	RVRGT-SVD-ARLVPC	CGGGTTCGGGGTACG---AGTGTAGAT---GCCCGTCTCGTACCCTGC
U00735.2	TTTAAACGGGTTCGGGGTACGAGTGTAG	22	Betacoronavirus_Embecovirus	RVRGT-SVD-ARLVPC	CGGGTTCGGGGTACG---AGTGTAGAT---GCCCGTCTCGTACCCTGT
AY597011.2	TTTAAACGGGTTCGGGGTACTAGTGTGA	22	Betacoronavirus_Embecovirus	RVRGT-SVN-ARLVPC	CGGGTTCGGGGTACT---AGTGTGAAT---GCCCGGCTAGTACCCTGT
AY884001.1	TTTAAACGGGTTCGGGGTACTAGTGTGA	22	Betacoronavirus_Embecovirus	RVRGT-SVN-ARLVPC	CGGGTTCGGGGTACT---AGTGTGAAT---GCCCGTCTAGTACCCTGT
DQ415896.1	TTTAAACGGGTTCGGGGTACTAGTGTGA	22	Betacoronavirus_Embecovirus	RVRGT-SVN-ARLVPC	CGGGTTCGGGGTACT---AGTGTGAAT---GCCCGGCTAGTACCCTGT
DQ415900.1	TTTAAACGGGTTCGGGGTACTAGTGTGA	22	Betacoronavirus_Embecovirus	RVRGT-SVN-ARLVPC	CGGGTTCGGGGTACT---AGTGTGAAT---GCCCGGCTAGTACCCTGT
DQ415901.1	TTTAAACGGGTTCGGGGTACTAGTGTGA	22	Betacoronavirus_Embecovirus	RVRGT-SVN-ARLVPC	CGGGTTCGGGGTACT---AGTGTGAAT---GCCCGGCTAGTACCCTGT
DQ415902.1	TTTAAACGGGTTCGGGGTACTAGTGTGA	22	Betacoronavirus_Embecovirus	RVRGT-SVN-ARLVPC	CGGGTTCGGGGTACT---AGTGTGAAT---GCCCGTCTAGTACCCTGT
DQ415903.1	TTTAAACGGGTTCGGGGTACTAGTGTGA	22	Betacoronavirus_Embecovirus	RVRGT-SVN-ARLVPC	CGGGTTCGGGGTACT---AGTGTGAAT---GCCCGGCTAGTACCCTGT
DQ415904.1	TTTAAACGGGTTCGGGGTACTAGTGTGA	22	Betacoronavirus_Embecovirus	RVRGT-SVN-ARLVPC	CGGGTTCGGGGTACT---AGTGTGAAT---GCCCGGCTAGTACCCTGT
DQ415905.1	TTTAAACGGGTTCGGGGTACTAGTGTGA	22	Betacoronavirus_Embecovirus	RVRGT-SVN-ARLVPC	CGGGTTCGGGGTACT---AGTGTGAAT---GCCCGGCTAGTACCCTGT
DQ415906.1	TTTAAACGGGTTCGGGGTACTAGTGTGA	22	Betacoronavirus_Embecovirus	RVRGT-SVN-ARLVPC	CGGGTTCGGGGTACT---AGTGTGAAT---GCCCGGCTAGTACCCTGT
DQ415907.1	TTTAAACGGGTTCGGGGTACTAGTGTGA	22	Betacoronavirus_Embecovirus	RVRGT-SVN-ARLVPC	CGGGTTCGGGGTACT---AGTGTGAAT---GCCCGGCTAGTACCCTGT
DQ415908.1	TTTAAACGGGTTCGGGGTACTAGTGTGA	22	Betacoronavirus_Embecovirus	RVRGT-SVN-ARLVPC	CGGGTTCGGGGTACT---AGTGTGAAT---GCCCGGCTAGTACCCTGT
DQ415909.1	TTTAAACGGGTTCGGGGTACTAGTGTGA	22	Betacoronavirus_Embecovirus	RVRGT-SVN-ARLVPC	CGGGTTCGGGGTACT---AGTGTGAAT---GCCCGGCTAGTACCCTGT
DQ415910.1	TTTAAACGGGTTCGGGGTACTAGTGTGA	22	Betacoronavirus_Embecovirus	RVRGT-SVN-ARLVPC	CGGGTTCGGGGTACT---AGTGTGAAT---GCCCGGCTAGTACCCTGT
DQ415911.1	TTTAAACGGGTTCGGGGTACTAGTGTGA	22	Betacoronavirus_Embecovirus	RVRGT-SVN-ARLVPC	CGGGTTCGGGGTACT---AGTGTGAAT---GCCCGTCTAGTACCCTGT
DQ415914.1	TTTAAACGGGTTCGGGGTACTAGTGTGA	22	Betacoronavirus_Embecovirus	RVRGT-SVN-ARLVPC	CGGGTTCGGGGTACT---AGTGTGAAT---GCCCGGCTAGTACCCTGT
HM034837.1	TTTAAACGGGTTCGGGGTACTAGTGTGA	22	Betacoronavirus_Embecovirus	RVRGT-SVN-ARLVPC	CGGGTTCGGGGTACT---AGTGTGAAT---GCCCGGCTAGTACCCTGT
KF430196.1	TTTAAACGGGTTCGGGGTACTAGTGTGA	22	Betacoronavirus_Embecovirus	RVRGT-SVN-ARLVPC	CGGGTTCGGGGTACT---AGTGTGAAT---GCCCGGCTAGTACCCTGT
KF430199.1	TTTAAACGGGTTCGGGGTACTAGTGTGA	22	Betacoronavirus_Embecovirus	RVRGT-SVN-ARLVPC	CGGGTTCGGGGTACT---AGTGTGAAT---GCCCGGCTAGTACCCTGT
KF430201.1	TTTAAACGGGTTCGGGGTACTAGTGTGA	22	Betacoronavirus_Embecovirus	RVRGT-SVN-ARLVPC	CGGGTTCGGGGTACT---AGTGTGAAT---GCCCGGCTAGTACCCTGT
KF430202.1	TTTAAACGGGTTCGGGGTACTAGTGTGA	22	Betacoronavirus_Embecovirus	RVRGT-SVN-ARLVPC	CGGGTTCGGGGTACT---AGTGTGAAT---GCCCGGCTAGTACCCTGT
KF686338.1	TTTAAACGGGTTCGGGGTACTAGTGTGA	22	Betacoronavirus_Embecovirus	RVRGT-SVN-ARLVPC	CGGGTTCGGGGTACT---AGTGTGAAT---GCCCGTCTAGTACCCTGT
KF686339.1	TTTAAACGGGTTCGGGGTACTAGTGTGA	22	Betacoronavirus_Embecovirus	RVRGT-SVN-ARLVPC	CGGGTTCGGGGTACT---AGTGTGAAT---GCCCGGCTAGTACCCTGT
KF686340.1	TTTAAACGGGTTCGGGGTACTAGTGTGA	22	Betacoronavirus_Embecovirus	RVRGT-SVN-ARLVPC	CGGGTTCGGGGTACT---AGTGTGAAT---GCCCGGCTAGTACCCTGT
KF686342.1	TTTAAACGGGTTCGGGGTACTAGTGTGA	22	Betacoronavirus_Embecovirus	RVRGT-SVN-ARLVPC	CGGGTTCGGGGTACT---AGTGTGAAT---GCCCGGCTAGTACCCTGT
KF686343.1	TTTAAACGGGTTCGGGGTACTAGTGTGA	22	Betacoronavirus_Embecovirus	RVRGT-SVN-ARLVPC	CGGGTTCGGGGTACT---AGTGTGAAT---GCCCGGCTAGTACCCTGT
KF686344.1	TTTAAACGGGTTCGGGGTACTAGTGTGA	22	Betacoronavirus_Embecovirus	RVRGT-SVN-ARLVPC	CGGGTTCGGGGTACT---AGTGTGAAT---GCCCGGCTAGTACCCTGT
KF686345.1	TTTAAACGGGTTCGGGGTACTAGTGTGA	22	Betacoronavirus_Embecovirus	RVRGT-SVN-ARLVPC	CGGGTTCGGGGTACT---AGTGTGAAT---GCCCGGCTAGTACCCTGT
KF686346.1	TTTAAACGGGTTCGGGGTACTAGTGTGA	22	Betacoronavirus_Embecovirus	RVRGT-SVN-ARLVPC	CGGGTTCGGGGTACT---AGTGTGAAT---GCCCGGCTAGTACCCTGT
KF850450.2	TTTAAACGGGTTCGGGGTACTAGTGTGA	22	Betacoronavirus_Embecovirus	RVRGT-SVN-ARLVPC	CGGGTTCGGGGTACT---AGTGTGAAT---GCCCGGCTAGTACCCTGT
KT779555.1	TTTAAACGGGTTCGGGGTACTAGTGTGA	22	Betacoronavirus_Embecovirus	RVRGT-SVN-ARLVPC	CGGGTTCGGGGTACT---AGTGTGAAT---GCCCGGCTAGTACCCTGT
KT779556.1	TTTAAACGGGTTCGGGGTACTAGTGTGA	22	Betacoronavirus_Embecovirus	RVRGT-SVN-ARLVPC	CGGGTTCGGGGTACT---AGTGTGAAT---GCCCGGCTAGTACCCTGT
KY674921.1	TTTAAACGGGTTCGGGGTACTAGTGTGA	22	Betacoronavirus_Embecovirus	RVRGT-SVN-ARLVPC	CGGGTTCGGGGTACT---AGTGTGAAT---GCCCGTCTAGTACCCTGT
KY674941.1	TTTAAACGGGTTCGGGGTACTAGTGTGA	22	Betacoronavirus_Embecovirus	RVRGT-SVN-ARLVPC	CGGGTTCGGGGTACT---AGTGTGAAT---GCCCGGCTAGTACCCTGT
KY674942.1	TTTAAACGGGTTCGGGGTACTAGTGTGA	22	Betacoronavirus_Embecovirus	RVRGT-SVN-ARLVPC	CGGGTTCGGGGTACT---AGTGTGAAT---GCCCGGCTAGTACCCTGT
KY674943.1	TTTAAACGGGTTCGGGGTACTAGTGTGA	22	Betacoronavirus_Embecovirus	RVRGT-SVN-ARLVPC	CGGGTTCGGGGTACT---AGTGTGAAT---GCCCGGCTAGTACCCTGT
KY983584.1	TTTAAACGGGTTCGGGGTACTAGTGTGA	22	Betacoronavirus_Embecovirus	RVRGT-SVN-ARLVPC	CGGGTTCGGGGTACT---AGTGTGAAT---GCCCGGCTAGTACCCTGT
MH940245.1	TTTAAACGGGTTCGGGGTACTAGTGTGA	22	Betacoronavirus_Embecovirus	RVRGT-SVN-ARLVPC	CGGGTTCGGGGTACT---AGTGTGAAT---GCCCGTCTAGTACCCTGT
MK167038.1	TTTAAACGGGTTCGGGGTACTAGTGTGA	22	Betacoronavirus_Embecovirus	RVRGT-SVN-ARLVPC	CGGGTTCGGGGTACT---AGTGTGAAT---GCCCGTCTAGTACCCTGT
NC_006577.2	TTTAAACGGGTTCGGGGTACTAGTGTGA	22	Betacoronavirus_Embecovirus	RVRGT-SVN-ARLVPC	CGGGTTCGGGGTACT---AGTGTGAAT---GCCCGGCTAGTACCCTGT
AY903459.1	TTTAAACGGGTTCGGGGTGCGAGTGTAG	22	Betacoronavirus_Embecovirus	RVRGA-SVD-ARLVPC	CGGGTTCGGGGTGCG---AGTGTAGAT---GCCCGTCTCGTACCCTGC
AY903460.1	TTTAAACGGGTTCGGGGTGCGAGTGTAG	22	Betacoronavirus_Embecovirus	RVRGA-SVD-ARLVPC	CGGGTTCGGGGTGCG---AGTGTAGAT---GCCCGTCTCGTACCCTGC
JN129834.1	TTTAAACGGGTTCGGGGTGCGAGTGTAG	22	Betacoronavirus_Embecovirus	RVRGA-SVD-ARLVPC	CGGGTTCGGGGTGCG---AGTGTAGAT---GCCCGTCTCGTACCCTGC
JN129835.1	TTTAAACGGGTTCGGGGTGCGAGTGTAG	22	Betacoronavirus_Embecovirus	RVRGA-SVD-ARLVPC	CGGGTTCGGGGTGCG---AGTGTAGAT---GCCCGTCTCGTACCCTGC
JN874559.1	TTTAAACGGGTTCGGGGTGCGAGTGTAG	22	Betacoronavirus_Embecovirus	RVRGA-SVD-ARLVPC	CGGGTTCGGGGTGCG---AGTGTAGAT---GCCCGTCTCGTACCCTGT
JN874560.1	TTTAAACGGGTTCGGGGTGCGAGTGTAG	22	Betacoronavirus_Embecovirus	RVRGA-SVD-ARLVPC	CGGGTTCGGGGTGCG---AGTGTAGAT---GCCCGTCTCGTACCCTGT
JN874561.1	TTTAAACGGGTTCGGGGTGCGAGTGTAG	22	Betacoronavirus_Embecovirus	RVRGA-SVD-ARLVPC	CGGGTTCGGGGTGCG---AGTGTAGAT---GCCCGTCTCGTACCCTGT
JN874562.1	TTTAAACGGGTTCGGGGTGCGAGTGTAG	22	Betacoronavirus_Embecovirus	RVRGA-SVD-ARLVPC	CGGGTTCGGGGTGCG---AGTGTAGAT---GCCCGTCTCGTACCCTGT
KF530063.1	TTTAAACGGGTTCGGGGTGCGAGTGTAG	22	Betacoronavirus_Embecovirus	RVRGA-SVD-ARLVPC	CGGGTTCGGGGTGCG---AGTGTAGAT---GCCCGTCTCGTACCCTGC
KF530064.1	TTTAAACGGGTTCGGGGTGCGAGTGTAG	22	Betacoronavirus_Embecovirus	RVRGA-SVD-ARLVPC	CGGGTTCGGGGTGCG---AGTGTAGAT---GCCCGTCTCGTACCCTGC
KF530067.1	TTTAAACGGGTTCGGGGTGCGAGTGTAG	22	Betacoronavirus_Embecovirus	RVRGA-SVD-ARLVPC	CGGGTTCGGGGTGCG---AGTGTAGAT---GCCCGTCTCGTACCCTGC
KF530068.1	TTTAAACGGGTTCGGGGTGCGAGTGTAG	22	Betacoronavirus_Embecovirus	RVRGA-SVD-ARLVPC	CGGGTTCGGGGTGCG---AGTGTAGAT---GCCCGTCTCGTACCCTGC
KF530069.1	TTTAAACGGGTTCGGGGTGCGAGTGTAG	22	Betacoronavirus_Embecovirus	RVRGA-SVD-ARLVPC	CGGGTTCGGGGTGCG---AGTGTAGAT---GCCCGTCTCGTACCCTGC
KF530070.1	TTTAAACGGGTTCGGGGTGCGAGTGTAG	22	Betacoronavirus_Embecovirus	RVRGA-SVD-ARLVPC	CGGGTTCGGGGTGCG---AGTGTAGAT---GCCCGTCTCGTACCCTGC
KF530071.1	TTTAAACGGGTTCGGGGTGCGAGTGTAG	22	Betacoronavirus_Embecovirus	RVRGA-SVD-ARLVPC	CGGGTTCGGGGTGCG---AGTGTAGAT---GCCCGTCTCGTACCCTGC
KF530072.1	TTTAAACGGGTTCGGGGTGCGAGTGTAG	22	Betacoronavirus_Embecovirus	RVRGA-SVD-ARLVPC	CGGGTTCGGGGTGCG---AGTGTAGAT---GCCCGTCTCGTACCCTGC
KF530076.1	TTTAAACGGGTTCGGGGTGCGAGTGTAG	22	Betacoronavirus_Embecovirus	RVRGA-SVD-ARLVPC	CGGGTTCGGGGTGCG---AGTGTAGAT---GCCCGTCTCGTACCCTGC
KF530078.1	TTTAAACGGGTTCGGGGTGCGAGTGTAG	22	Betacoronavirus_Embecovirus	RVRGA-SVD-ARLVPC	CGGGTTCGGGGTGCG---AGTGTAGAT---GCCCGTCTCGTACCCTGC
KF530079.1	TTTAAACGGGTTCGGGGTGCGAGTGTAG	22	Betacoronavirus_Embecovirus	RVRGA-SVD-ARLVPC	CGGGTTCGGGGTGCG---AGTGTAGAT---GCCCGTCTCGTACCCTGC
KF530080.1	TTTAAACGGGTTCGGGGTGCGAGTGTAG	22	Betacoronavirus_Embecovirus	RVRGA-SVD-ARLVPC	CGGGTTCGGGGTGCG---AGTGTAGAT---GCCCGTCTCGTACCCTGC
KF530081.1	TTTAAACGGGTTCGGGGTGCGAGTGTAG	22	Betacoronavirus_Embecovirus	RVRGA-SVD-ARLVPC	CGGGTTCGGGGTGCG---AGTGTAGAT---GCCCGTCTCGTACCCTGC
KF530082.1	TTTAAACGGGTTCGGGGTGCGAGTGTAG	22	Betacoronavirus_Embecovirus	RVRGA-SVD-ARLVPC	CGGGTTCGGGGTGCG---AGTGTAGAT---GCCCGTCTCGTACCCTGC
KF530084.1	TTTAAACGGGTTCGGGGTGCGAGTGTAG	22	Betacoronavirus_Embecovirus	RVRGA-SVD-ARLVPC	CGGGTTCGGGGTGCG---AGTGTAGAT---GCCCGTCTCGTACCCTGC
KF530088.1	TTTAAACGGGTTCGGGGTGCGAGTGTAG	22	Betacoronavirus_Embecovirus	RVRGA-SVD-ARLVPC	CGGGTTCGGGGTGCG---AGTGTAGAT---GCCCGTCTCGTACCCTGC
KF530089.1	TTTAAACGGGTTCGGGGTGCGAGTGTAG	22	Betacoronavirus_Embecovirus	RVRGA-SVD-ARLVPC	CGGGTTCGGGGTGCG---AGTGTAGAT---GCCCGTCTCGTACCCTGC
KF530091.1	TTTAAACGGGTTCGGGGTGCGAGTGTAG	22	Betacoronavirus_Embecovirus	RVRGA-SVD-ARLVPC	CGGGTTCGGGGTGCG---AGTGTAGAT---GCCCGTCTCGTACCCTGC
KF530092.1	TTTAAACGGGTTCGGGGTGCGAGTGTAG	22	Betacoronavirus_Embecovirus	RVRGA-SVD-ARLVPC	CGGGTTCGGGGTGCG---AGTGTAGAT---GCCCGTCTCGTACCCTGC
KF530094.1	TTTAAACGGGTTCGGGGTGCGAGTGTAG	22	Betacoronavirus_Embecovirus	RVRGA-SVD-ARLVPC	CGGGTTCGGGGTGCG---AGTGTAGAT---GCCCGTCTCGTACCCTGC
KF530095.1	TTTAAACGGGTTCGGGGTGCGAGTGTAG	22	Betacoronavirus_Embecovirus	RVRGA-SVD-ARLVPC	CGGGTTCGGGGTGCG---AGTGTAGAT---GCCCGTCTCGTACCCTGC
KF530096.1	TTTAAACGGGTTCGGGGTGCGAGTGTAG	22	Betacoronavirus_Embecovirus	RVRGA-SVD-ARLVPC	CGGGTTCGGGGTGCG---AGTGTAGAT---GCCCGTCTCGTACCCTGC
KF530098.1	TTTAAACGGGTTCGGGGTGCGAGTGTAG	22	Betacoronavirus_Embecovirus	RVRGA-SVD-ARLVPC	CGGGTTCGGGGTGCG---AGTGTAGAT---GCCCGTCTCGTACCCTGC
KF530099.1	TTTAAACGGGTTCGGGGTGCGAGTGTAG	22	Betacoronavirus_Embecovirus	RVRGA-SVD-ARLVPC	CGGGTTCGGGGTGCG---AGTGTAGAT---GCCCGTCTCGTACCCTGC
KF923886.1	TTTAAACGGGTTCGGGGTGCGAGTGTAG	22	Betacoronavirus_Embecovirus	RVRGA-SVD-ARLVPC	CGGGTTCGGGGTGCG---AGTGTAGAT---GCCCGTCTCGTACCCTGC
KF923887.1	TTTAAACGGGTTCGGGGTGCGAGTGTAG	22	Betacoronavirus_Embecovirus	RVRGA-SVD-ARLVPC	CGGGTTCGGGGTGCG---AGTGTAGAT---GCCCGTCTCGTACCCTGC
KF923888.1	TTTAAACGGGTTCGGGGTGCGAGTGTAG	22	Betacoronavirus_Embecovirus	RVRGA-SVD-ARLVPC	CGGGTTCGGGGTGCG---AGTGTAGAT---GCCCGTCTCGTACCCTGC
KF923889.1	TTTAAACGGGTTCGGGGTGCGAGTGTAG	22	Betacoronavirus_Embecovirus	RVRGA-SVD-ARLVPC	CGGGTTCGGGGTGCG---AGTGTAGAT---GCCCGTCTCGTACCCTGC
KF923890.1	TTTAAACGGGTTCGGGGTGCGAGTGTAG	22	Betacoronavirus_Embecovirus	RVRGA-SVD-ARLVPC	CGGGTTCGGGGTGCG---AGTGTAGAT---GCCCGTCTCGTACCCTGC
KF923891.1	TTTAAACGGGTTCGGGGTGCGAGTGTAG	22	Betacoronavirus_Embecovirus	RVRGA-SVD-ARLVPC	CGGGTTCGGGGTGCG---AGTGTAGAT---GCCCGTCTCGTACCCTGC
KF923892.1	TTTAAACGGGTTCGGGGTGCGAGTGTAG	22	Betacoronavirus_Embecovirus	RVRGA-SVD-ARLVPC	CGGGTTCGGGGTGCG---AGTGTAGAT---GCCCGTCTCGTACCCTGC
KF923893.1	TTTAAACGGGTTCGGGGTGCGAGTGTAG	22	Betacoronavirus_Embecovirus	RVRGA-SVD-ARLVPC	CGGGTTCGGGGTGCG---AGTGTAGAT---GCCCGTCTCGTACCCTGC
KF923894.1	TTTAAACGGGTTCGGGGTGCGAGTGTAG	22	Betacoronavirus_Embecovirus	RVRGA-SVD-ARLVPC	CGGGTTCGGGGTGCG---AGTGTAGAT---GCCCGTCTCGTACCCTGC
KF923895.1	TTTAAACGGGTTCGGGGTGCGAGTGTAG	22	Betacoronavirus_Embecovirus	RVRGA-SVD-ARLVPC	CGGGTTCGGGGTGCG---AGTGTAGAT---GCCCGTCTCGTACCCTGC
KF923896.1	TTTAAACGGGTTCGGGGTGCGAGTGTAG	22	Betacoronavirus_Embecovirus	RVRGA-SVD-ARLVPC	CGGGTTCGGGGTGCG---AGTGTAGAT---GCCCGTCTCGTACCCTGC
KF923897.1	TTTAAACGGGTTCGGGGTGCGAGTGTAG	22	Betacoronavirus_Embecovirus	RVRGA-SVD-ARLVPC	CGGGTTCGGGGTGCG---AGTGTAGAT---GCCCGTCTCGTACCCTGC
KF923898.1	TTTAAACGGGTTCGGGGTGCGAGTGTAG	22	Betacoronavirus_Embecovirus	RVRGA-SVD-ARLVPC	CGGGTTCGGGGTGCG---AGTGTAGAT---GCCCGTCTCGTACCCTGC
KF923899.1	TTTAAACGGGTTCGGGGTGCGAGTGTAG	22	Betacoronavirus_Embecovirus	RVRGA-SVD-ARLVPC	CGGGTTCGGGGTGCG---AGTGTAGAT---GCCCGTCTCGTACCCTGC
KF923900.1	TTTAAACGGGTTCGGGGTGCGAGTGTAG	22	Betacoronavirus_Embecovirus	RVRGA-SVD-ARLVPC	CGGGTTCGGGGTGCG---AGTGTAGAT---GCCCGTCTCGTACCCTGC
KF923901.1	TTTAAACGGGTTCGGGGTGCGAGTGTAG	22	Betacoronavirus_Embecovirus	RVRGA-SVD-ARLVPC	CGGGTTCGGGGTGCG---AGTGTAGAT---GCCCGTCTCGTACCCTGC
KF923902.1	TTTAAACGGGTTCGGGGTGCGAGTGTAG	22	Betacoronavirus_Embecovirus	RVRGA-SVD-ARLVPC	CGGGTTCGGGGTGCG---AGTGTAGAT---GCCCGTCTCGTACCCTGC
KF923903.1	TTTAAACGGGTTCGGGGTGCGAGTGTAG	22	Betacoronavirus_Embecovirus	RVRGA-SVD-ARLVPC	CGGGTTCGGGGTGCG---AGTGTAGAT---GCCCGTCTCGTACCCTGC
KF923904.1	TTTAAACGGGTTCGGGGTGCGAGTGTAG	22	Betacoronavirus_Embecovirus	RVRGA-SVD-ARLVPC	CGGGTTCGGGGTGCG---AGTGTAGAT---GCCCGTCTCGTACCCTGC
KF923905.1	TTTAAACGGGTTCGGGGTGCGAGTGTAG	22	Betacoronavirus_Embecovirus	RVRGA-SVD-ARLVPC	CGGGTTCGGGGTGCG---AGTGTAGAT---GCCCGTCTCGTACCCTGC
KF923906.1	TTTAAACGGGTTCGGGGTGCGAGTGTAG	22	Betacoronavirus_Embecovirus	RVRGA-SVD-ARLVPC	CGGGTTCGGGGTGCG---AGTGTAGAT---GCCCGTCTCGTACCCTGC
KF923907.1	TTTAAACGGGTTCGGGGTGCGAGTGTAG	22	Betacoronavirus_Embecovirus	RVRGA-SVD-ARLVPC	CGGGTTCGGGGTGCG---AGTGTAGAT---GCCCGTCTCGTACCCTGC
KF923908.1	TTTAAACGGGTTCGGGGTGCGAGTGTAG	22	Betacoronavirus_Embecovirus	RVRGA-SVD-ARLVPC	CGGGTTCGGGGTGCG---AGTGTAGAT---GCCCGTCTCGTACCCTGC
KF923909.1	TTTAAACGGGTTCGGGGTGCGAGTGTAG	22	Betacoronavirus_Embecovirus	RVRGA-SVD-ARLVPC	CGGGTTCGGGGTGCG---AGTGTAGAT---GCCCGTCTCGTACCCTGC
KF923910.1	TTTAAACGGGTTCGGGGTGCGAGTGTAG	22	Betacoronavirus_Embecovirus	RVRGA-SVD-ARLVPC	CGGGTTCGGGGTGCG---AGTGTAGAT---GCCCGTCTCGTACCCTGC
KF923911.1	TTTAAACGGGTTCGGGGTGCGAGTGTAG	22	Betacoronavirus_Embecovirus	RVRGA-SVD-ARLVPC	CGGGTTCGGGGTGCG---AGTGTAGAT---GCCCGTCTCGTACCCTGC
KF923912.1	TTTAAACGGGTTCGGGGTGCGAGTGTAG	22	Betacoronavirus_Embecovirus	RVRGA-SVD-ARLVPC	CGGGTTCGGGGTGCG---AGTGTAGAT---GCCCGTCTCGTACCCTGC
KF923913.1	TTTAAACGGGTTCGGGGTGCGAGTGTAG	22	Betacoronavirus_Embecovirus	RVRGA-SVD-ARLVPC	CGGGTTCGGGGTGCG---AGTGTAGAT---GCCCGTCTCGTACCCTGC
KF923914.1	TTTAAACGGGTTCGGGGTGCGAGTGTAG	22	Betacoronavirus_Embecovirus	RVRGA-SVD-ARLVPC	CGGGTTCGGGGTGCG---AGTGTAGAT---GCCCGTCTCGTACCCTGC
KF923915.1	TTTAAACGGGTTCGGGGTGCGAGTGTAG	22	Betacoronavirus_Embecovirus	RVRGA-SVD-ARLVPC	CGGGTTCGGGGTGCG---AGTGTAGAT---GCCCGTCTCGTACCCTGC
KF923916.1	TTTAAACGGGTTCGGGGTGCGAGTGTAG	22	Betacoronavirus_Embecovirus	RVRGA-SVD-ARLVPC	CGGGTTCGGGGTGCG---AGTGTAGAT---GCCCGTCTCGTACCCTGC
KF923917.1	TTTAAACGGGTTCGGGGTGCGAGTGTAG	22	Betacoronavirus_Embecovirus	RVRGA-SVD-ARLVPC	CGGGTTCGGGGTGCG---AGTGTAGAT---GCCCGTCTCGTACCCTGC
KF923918.1	TTTAAACGGGTTCGGGGTGCGAGTGTAG	22	Betacoronavirus_Embecovirus	RVRGA-SVD-ARLVPC	CGGGTTCGGGGTGCG---AGTGTAGAT---GCCCGTCTCGTACCCTGC
KF923919.1	TTTAAACGGGTTCGGGGTGCGAGTGTAG	22	Betacoronavirus_Embecovirus	RVRGA-SVD-ARLVPC	CGGGTTCGGGGTGCG---AGTGTAGAT---GCCCGTCTCGTACCCTGC
KF923920.1	TTTAAACGGGTTCGGGGTGCGAGTGTAG	22	Betacoronavirus_Embecovirus	RVRGA-SVD-ARLVPC	CGGGTTCGGGGTGCG---AGTGTAGAT---GCCCGTCTCGTACCCTGC
KF923921.1	TTTAAACGGGTTCGGGGTGCGAGTGTAG	22	Betacoronavirus_Embecovirus	RVRGA-SVD-ARLVPC	CGGGTTCGGGGTGCG---AGTGTAGAT---GCCCGTCTCGTACCCTGC
KF923922.1	TTTAAACGGGTTCGGGGTGCGAGTGTAG	22	Betacoronavirus_Embecovirus	RVRGA-SVD-ARLVPC	CGGGTTCGGGGTGCG---AGTGTAGAT---GCCCGTCTCGTACCCTGC
KF923923.1	TTTAAACGGGTTCGGGGTGCGAGTGTAG	22	Betacoronavirus_Embecovirus	RVRGA-SVD-ARLVPC	CGGGTTCGGGGTGCG---AGTGTAGAT---GCCCGTCTCGTACCCTGC
KF923924.1	TTTAAACGGGTTCGGGGTGCGAGTGTAG	22	Betacoronavirus_Embecovirus	RVRGA-SVD-ARLVPC	CGGGTTCGGGGTGCG---AGTGTAGAT---GCCCGTCTCGTACCCTGC
KF923925.1	TTTAAACGGGTTCGGGGTGCGAGTGTAG	22	Betacoronavirus_Embecovirus	RVRGA-SVD-ARLVPC	CGGGTTCGGGGTGCG---AGTGTAGAT---GCCCGTCTCGTACCCTGC
KJ958218.1	TTTAAACGGGTTCGGGGTGCGAGTGTAG	22	Betacoronavirus_Embecovirus	RVRGA-SVD-ARLVPC	CGGGTTCGGGGTGCG---AGTGTAGAT---GCCCGTCTCGTACCCTGC
KJ958219.1	TTTAAACGGGTTCGGGGTGCGAGTGTAG	22	Betacoronavirus_Embecovirus	RVRGA-SVD-ARLVPC	CGGGTTCGGGGTGCG---AGTGTAGAT---GCCCGTCTCGTACCCTGC
KM349742.1	TTTAAACGGGTTCGGGGTGCGAGTGTAG	22	Betacoronavirus_Embecovirus	RVRGA-SVD-ARLVPC	CGGGTTCGGGGTGCG---AGTGTAGAT---GCCCGTCTCGTACCCTGT
KM349743.1	TTTAAACGGGTTCGGGGTGCGAGTGTAG	22	Betacoronavirus_Embecovirus	RVRGA-SVD-ARLVPC	CGGGTTCGGGGTGCG---AGTGTAGAT---GCCCGTCTCGTACCCTGT
KM349744.1	TTTAAACGGGTTCGGGGTGCGAGTGTAG	22	Betacoronavirus_Embecovirus	RVRGA-SVD-ARLVPC	CGGGTTCGGGGTGCG---AGTGTAGAT---GCCCGTCTCGTACCCTGT
KP198610.1	TTTAAACGGGTTCGGGGTGCGAGTGTAG	22	Betacoronavirus_Embecovirus	RVRGA-SVD-ARLVPC	CGGGTTCGGGGTGCG---AGTGTAGAT---GCCCGTCTCGTACCCTGC
KP198611.1	TTTAAACGGGTTCGGGGTGCGAGTGTAG	22	Betacoronavirus_Embecovirus	RVRGA-SVD-ARLVPC	CGGGTTCGGGGTGCG---AGTGTAGAT---GCCCGTCTCGTACCCTGC
KU131570.1	TTTAAACGGGTTCGGGGTGCGAGTGTAG	22	Betacoronavirus_Embecovirus	RVRGA-SVD-ARLVPC	CGGGTTCGGGGTGCG---AGTGTAGAT---GCCCGTCTCGTACCCTGC
KX344031.1	TTTAAACGGGTTCGGGGTGCGAGTGTAG	22	Betacoronavirus_Embecovirus	RVRGA-SVD-ARLVPC	CGGGTTCGGGGTGCG---AGTGTAGAT---GCCCGTCTCGTACCCTGC
KX538964.1	TTTAAACGGGTTCGGGGTGCGAGTGTAG	22	Betacoronavirus_Embecovirus	RVRGA-SVD-ARLVPC	CGGGTTCGGGGTGCG---AGTGTAGAT---GCCCGTCTCGTACCCTGC
KX538965.1	TTTAAACGGGTTCGGGGTGCGAGTGTAG	22	Betacoronavirus_Embecovirus	RVRGA-SVD-ARLVPC	CGGGTTCGGGGTGCG---AGTGTAGAT---GCCCGTCTCGTACCCTGC
KX538966.1	TTTAAACGGGTTCGGGGTGCGAGTGTAG	22	Betacoronavirus_Embecovirus	RVRGA-SVD-ARLVPC	CGGGTTCGGGGTGCG---AGTGTAGAT---GCCCGTCTCGTACCCTGC
KX538967.1	TTTAAACGGGTTCGGGGTGCGAGTGTAG	22	Betacoronavirus_Embecovirus	RVRGA-SVD-ARLVPC	CGGGTTCGGGGTGCG---AGTGTAGAT---GCCCGTCTCGTACCCTGC
KX538968.1	TTTAAACGGGTTCGGGGTGCGAGTGTAG	22	Betacoronavirus_Embecovirus	RVRGA-SVD-ARLVPC	CGGGTTCGGGGTGCG---AGTGTAGAT---GCCCGTCTCGTACCCTGC
KX538969.1	TTTAAACGGGTTCGGGGTGCGAGTGTAG	22	Betacoronavirus_Embecovirus	RVRGA-SVD-ARLVPC	CGGGTTCGGGGTGCG---AGTGTAGAT---GCCCGTCTCGTACCCTGC
KX538970.1	TTTAAACGGGTTCGGGGTGCGAGTGTAG	22	Betacoronavirus_Embecovirus	RVRGA-SVD-ARLVPC	CGGGTTCGGGGTGCG---AGTGTAGAT---GCCCGTCTCGTACCCTGC
KX538971.1	TTTAAACGGGTTCGGGGTGCGAGTGTAG	22	Betacoronavirus_Embecovirus	RVRGA-SVD-ARLVPC	CGGGTTCGGGGTGCG---AGTGTAGAT---GCCCGTCTCGTACCCTGC
KX538972.1	TTTAAACGGGTTCGGGGTGCGAGTGTAG	22	Betacoronavirus_Embecovirus	RVRGA-SVD-ARLVPC	CGGGTTCGGGGTGCG---AGTGTAGAT---GCCCGTCTCGTACCCTGC
KX538973.1	TTTAAACGGGTTCGGGGTGCGAGTGTAG	22	Betacoronavirus_Embecovirus	RVRGA-SVD-ARLVPC	CGGGTTCGGGGTGCG---AGTGTAGAT---GCCCGTCTCGTACCCTGC
KX538974.1	TTTAAACGGGTTCGGGGTGCGAGTGTAG	22	Betacoronavirus_Embecovirus	RVRGA-SVD-ARLVPC	CGGGTTCGGGGTGCG---AGTGTAGAT---GCCCGTCTCGTACCCTGC
KX538975.1	TTTAAACGGGTTCGGGGTGCGAGTGTAG	22	Betacoronavirus_Embecovirus	RVRGA-SVD-ARLVPC	CGGGTTCGGGGTGCG---AGTGTAGAT---GCCCGTCTCGTACCCTGC
KX538976.1	TTTAAACGGGTTCGGGGTGCGAGTGTAG	22	Betacoronavirus_Embecovirus	RVRGA-SVD-ARLVPC	CGGGTTCGGGGTGCG---AGTGTAGAT---GCCCGTCTCGTACCCTGC
KX538977.1	TTTAAACGGGTTCGGGGTGCGAGTGTAG	22	Betacoronavirus_Embecovirus	RVRGA-SVD-ARLVPC	CGGGTTCGGGGTGCG---AGTGTAGAT---GCCCGTCTCGTACCCTGC
KX538978.1	TTTAAACGGGTTCGGGGTGCGAGTGTAG	22	Betacoronavirus_Embecovirus	RVRGA-SVD-ARLVPC	CGGGTTCGGGGTGCG---AGTGTAGAT---GCCCGTCTCGTACCCTGC
KX538979.1	TTTAAACGGGTTCGGGGTGCGAGTGTAG	22	Betacoronavirus_Embecovirus	RVRGA-SVD-ARLVPC	CGGGTTCGGGGTGCG---AGTGTAGAT---GCCCGTCTCGTACCCTGC
KY014281.1	TTTAAACGGGTTCGGGGTGCGAGTGTAG	22	Betacoronavirus_Embecovirus	RVRGA-SVD-ARLVPC	CGGGTTCGGGGTGCG---AGTGTAGAT---GCCCGTCTCGTACCCTGC
KY014282.1	TTTAAACGGGTTCGGGGTGCGAGTGTAG	22	Betacoronavirus_Embecovirus	RVRGA-SVD-ARLVPC	CGGGTTCGGGGTGCG---AGTGTAGAT---GCCCGTCTCGTACCCTGC
KY554972.1	TTTAAACGGGTTCGGGGTGCGAGTGTAG	22	Betacoronavirus_Embecovirus	RVRGA-SVD-ARLVPC	CGGGTTCGGGGTGCG---AGTGTAGAT---GCCCGTCTCGTACCCTGC
KY554973.1	TTTAAACGGGTTCGGGGTGCGAGTGTAG	22	Betacoronavirus_Embecovirus	RVRGA-SVD-ARLVPC	CGGGTTCGGGGTGCG---AGTGTAGAT---GCCCGTCTCGTACCCTGC
KY554974.1	TTTAAACGGGTTCGGGGTGCGAGTGTAG	22	Betacoronavirus_Embecovirus	RVRGA-SVD-ARLVPC	CGGGTTCGGGGTGCG---AGTGTAGAT---GCCCGTCTCGTACCCTGC
KY554975.1	TTTAAACGGGTTCGGGGTGCGAGTGTAG	22	Betacoronavirus_Embecovirus	RVRGA-SVD-ARLVPC	CGGGTTCGGGGTGCG---AGTGTAGAT---GCCCGTCTCGTACCCTGC
KY674917.1	TTTAAACGGGTTCGGGGTGCGAGTGTAG	22	Betacoronavirus_Embecovirus	RVRGA-SVD-ARLVPC	CGGGTTCGGGGTGCG---AGTGTAGAT---GCCCGTCTCGTACCCTGC
KY674918.1	TTTAAACGGGTTCGGGGTGCGAGTGTAG	22	Betacoronavirus_Embecovirus	RVRGA-SVD-ARLVPC	CGGGTTCGGGGTGCG---AGTGTAGAT---GCCCGTCTCGTACCCTGC
KY674920.1	TTTAAACGGGTTCGGGGTGCGAGTGTAG	22	Betacoronavirus_Embecovirus	RVRGA-SVD-ARLVPC	CGGGTTCGGGGTGCG---AGTGTAGAT---GCCCGTCTCGTACCCTGC
KY967360.1	TTTAAACGGGTTCGGGGTGCGAGTGTAG	22	Betacoronavirus_Embecovirus	RVRGA-SVD-ARLVPC	CGGGTTCGGGGTGCG---AGTGTAGAT---GCCCGTCTCGTACCCTGC
MF314143.1	TTTAAACGGGTTCGGGGTGCGAGTGTAG	22	Betacoronavirus_Embecovirus	RVRGA-SVD-ARLVPC	CGGGTTCGGGGTGCG---AGTGTAGAT---GCCCGTCTCGTACCCTGC
MG197709.1	TTTAAACGGGTTCGGGGTGCGAGTGTAG	22	Betacoronavirus_Embecovirus	RVRGA-SVD-ARLVPC	CGGGTTCGGGGTGCG---AGTGTAGAT---GCCCGTCTCGTACCCTGC
MG197710.1	TTTAAACGGGTTCGGGGTGCGAGTGTAG	22	Betacoronavirus_Embecovirus	RVRGA-SVD-ARLVPC	CGGGTTCGGGGTGCG---AGTGTAGAT---GCCCGTCTCGTACCCTGC
MG197711.1	TTTAAACGGGTTCGGGGTGCGAGTGTAG	22	Betacoronavirus_Embecovirus	RVRGA-SVD-ARLVPC	CGGGTTCGGGGTGCG---AGTGTAGAT---GCCCGTCTCGTACCCTGC
MG197712.1	TTTAAACGGGTTCGGGGTGCGAGTGTAG	22	Betacoronavirus_Embecovirus	RVRGA-SVD-ARLVPC	CGGGTTCGGGGTGCG---AGTGTAGAT---GCCCGTCTCGTACCCTGC
MG197713.1	TTTAAACGGGTTCGGGGTGCGAGTGTAG	22	Betacoronavirus_Embecovirus	RVRGA-SVD-ARLVPC	CGGGTTCGGGGTGCG---AGTGTAGAT---GCCCGTCTCGTACCCTGC
MG197714.1	TTTAAACGGGTTCGGGGTGCGAGTGTAG	22	Betacoronavirus_Embecovirus	RVRGA-SVD-ARLVPC	CGGGTTCGGGGTGCG---AGTGTAGAT---GCCCGTCTCGTACCCTGC
MG197715.1	TTTAAACGGGTTCGGGGTGCGAGTGTAG	22	Betacoronavirus_Embecovirus	RVRGA-SVD-ARLVPC	CGGGTTCGGGGTGCG---AGTGTAGAT---GCCCGTCTCGTACCCTGC
MG197716.1	TTTAAACGGGTTCGGGGTGCGAGTGTAG	22	Betacoronavirus_Embecovirus	RVRGA-SVD-ARLVPC	CGGGTTCGGGGTGCG---AGTGTAGAT---GCCCGTCTCGTACCCTGC
MG197717.1	TTTAAACGGGTTCGGGGTGCGAGTGTAG	22	Betacoronavirus_Embecovirus	RVRGA-SVD-ARLVPC	CGGGTTCGGGGTGCG---AGTGTAGAT---GCCCGTCTCGTACCCTGC
MG197718.1	TTTAAACGGGTTCGGGGTGCGAGTGTAG	22	Betacoronavirus_Embecovirus	RVRGA-SVD-ARLVPC	CGGGTTCGGGGTGCG---AGTGTAGAT---GCCCGTCTCGTACCCTGC
MG197719.1	TTTAAACGGGTTCGGGGTGCGAGTGTAG	22	Betacoronavirus_Embecovirus	RVRGA-SVD-ARLVPC	CGGGTTCGGGGTGCG---AGTGTAGAT---GCCCGTCTCGTACCCTGC
MG197720.1	TTTAAACGGGTTCGGGGTGCGAGTGTAG	22	Betacoronavirus_Embecovirus	RVRGA-SVD-ARLVPC	CGGGTTCGGGGTGCG---AGTGTAGAT---GCCCGTCTCGTACCCTGC
MG197721.1	TTTAAACGGGTTCGGGGTGCGAGTGTAG	22	Betacoronavirus_Embecovirus	RVRGA-SVD-ARLVPC	CGGGTTCGGGGTGCG---AGTGTAGAT---GCCCGTCTCGTACCCTGC
MG197722.1	TTTAAACGGGTTCGGGGTGCGAGTGTAG	22	Betacoronavirus_Embecovirus	RVRGA-SVD-ARLVPC	CGGGTTCGGGGTGCG---AGTGTAGAT---GCCCGTCTCGTACCCTGT
MG977444.1	TTTAAACGGGTTCGGGGTGCGAGTGTAG	22	Betacoronavirus_Embecovirus	RVRGA-SVD-ARLVPC	CGGGTTCGGGGTGCG---AGTGTAGAT---GCCCGTCTCGTACCCTGC
MG977445.1	TTTAAACGGGTTCGGGGTGCGAGTGTAG	22	Betacoronavirus_Embecovirus	RVRGA-SVD-ARLVPC	CGGGTTCGGGGTGCG---AGTGTAGAT---GCCCGTCTCGTACCCTGC
MG977446.1	TTTAAACGGGTTCGGGGTGCGAGTGTAG	22	Betacoronavirus_Embecovirus	RVRGA-SVD-ARLVPC	CGGGTTCGGGGTGCG---AGTGTAGAT---GCCCGTCTCGTACCCTGC
MG977447.1	TTTAAACGGGTTCGGGGTGCGAGTGTAG	22	Betacoronavirus_Embecovirus	RVRGA-SVD-ARLVPC	CGGGTTCGGGGTGCG---AGTGTAGAT---GCCCGTCTCGTACCCTGC
MG977448.1	TTTAAACGGGTTCGGGGTGCGAGTGTAG	22	Betacoronavirus_Embecovirus	RVRGA-SVD-ARLVPC	CGGGTTCGGGGTGCG---AGTGTAGAT---GCCCGTCTCGTACCCTGC
MG977449.1	TTTAAACGGGTTCGGGGTGCGAGTGTAG	22	Betacoronavirus_Embecovirus	RVRGA-SVD-ARLVPC	CGGGTTCGGGGTGCG---AGTGTAGAT---GCCCGTCTCGTACCCTGC
MG977450.1	TTTAAACGGGTTCGGGGTGCGAGTGTAG	22	Betacoronavirus_Embecovirus	RVRGA-SVD-ARLVPC	CGGGTTCGGGGTGCG---AGTGTAGAT---GCCCGTCTCGTACCCTGC
MG977451.1	TTTAAACGGGTTCGGGGTGCGAGTGTAG	22	Betacoronavirus_Embecovirus	RVRGA-SVD-ARLVPC	CGGGTTCGGGGTGCG---AGTGTAGAT---GCCCGTCTCGTACCCTGC
MG977452.1	TTTAAACGGGTTCGGGGTGCGAGTGTAG	22	Betacoronavirus_Embecovirus	RVRGA-SVD-ARLVPC	CGGGTTCGGGGTGCG---AGTGTAGAT---GCCCGTCTCGTACCCTGC
MH685718.1	TTTAAACGGGTTCGGGGTGCGAGTGTAG	22	Betacoronavirus_Embecovirus	RVRGA-SVD-ARLVPC	CGGGTTCGGGGTGCG---AGTGTAGAT---GCCCGTCTCGTACCCTGC
MK303619.1	TTTAAACGGGTTCGGGGTGCGAGTGTAG	22	Betacoronavirus_Embecovirus	RVRGA-SVD-ARLVPC	CGGGTTCGGGGTGCG---AGTGTAGAT---GCCCGTCTCGTACCCTGC
MK303620.1	TTTAAACGGGTTCGGGGTGCGAGTGTAG	22	Betacoronavirus_Embecovirus	RVRGA-SVD-ARLVPC	CGGGTTCGGGGTGCG---AGTGTAGAT---GCCCGTCTCGTACCCTGC
MK303621.1	TTTAAACGGGTTCGGGGTGCGAGTGTAG	22	Betacoronavirus_Embecovirus	RVRGA-SVD-ARLVPC	CGGGTTCGGGGTGCG---AGTGTAGAT---GCCCGTCTCGTACCCTGC
MK303622.1	TTTAAACGGGTTCGGGGTGCGAGTGTAG	22	Betacoronavirus_Embecovirus	RVRGA-SVD-ARLVPC	CGGGTTCGGGGTGCG---AGTGTAGAT---GCCCGTCTCGTACCCTGC
MK303623.1	TTTAAACGGGTTCGGGGTGCGAGTGTAG	22	Betacoronavirus_Embecovirus	RVRGA-SVD-ARLVPC	CGGGTTCGGGGTGCG---AGTGTAGAT---GCCCGTCTCGTACCCTGC
MK303624.1	TTTAAACGGGTTCGGGGTGCGAGTGTAG	22	Betacoronavirus_Embecovirus	RVRGA-SVD-ARLVPC	CGGGTTCGGGGTGCG---AGTGTAGAT---GCCCGTCTCGTACCCTGC
MK303625.1	TTTAAACGGGTTCGGGGTGCGAGTGTAG	22	Betacoronavirus_Embecovirus	RVRGA-SVD-ARLVPC	CGGGTTCGGGGTGCG---AGTGTAGAT---GCCCGTCTCGTACCCTGC
MK327281.1	TTTAAACGGGTTCGGGGTGCGAGTGTAG	22	Betacoronavirus_Embecovirus	RVRGA-SVD-ARLVPC	CGGGTTCGGGGTGCG---AGTGTAGAT---GCCCGTCTCGTACCCTGC
MN026164.1	TTTAAACGGGTTCGGGGTGCGAGTGTAG	22	Betacoronavirus_Embecovirus	RVRGA-SVD-ARLVPC	CGGGTTCGGGGTGCG---AGTGTAGAT---GCCCGTCTCGTACCCTGC
MN026165.1	TTTAAACGGGTTCGGGGTGCGAGTGTAG	22	Betacoronavirus_Embecovirus	RVRGA-SVD-ARLVPC	CGGGTTCGGGGTGCG---AGTGTAGAT---GCCCGTCTCGTACCCTGC
NC_017083.1	TTTAAACGGGTTCGGGGTGCGAGTGTAG	22	Betacoronavirus_Embecovirus	RVRGA-SVD-ARLVPC	CGGGTTCGGGGTGCG---AGTGTAGAT---GCCCGTCTCGTACCCTGT
NC_026011.1	TTTAAACGGGTTCGGGGTGCGAGTGTAG	22	Betacoronavirus_Embecovirus	RVRGA-SVD-ARLVPC	CGGGTTCGGGGTGCG---AGTGTAGAT---GCCCGTCTCGTACCCTGT
DQ339101.1	TTTAAACGGGTTAGGGGTACTAGTGTGA	22	Betacoronavirus_Embecovirus	RVRGT-SVN-ARLVPC	CGGGTTAGGGGTACT---AGTGTGAAT---GCCCGGCTAGTACCCTGT
DQ415897.1	TTTAAACGGGTTAGGGGTACTAGTGTGA	22	Betacoronavirus_Embecovirus	RVRGT-SVN-ARLVPC	CGGGTTAGGGGTACT---AGTGTGAAT---GCCCGGCTAGTACCCTGT
DQ415898.1	TTTAAACGGGTTAGGGGTACTAGTGTGA	22	Betacoronavirus_Embecovirus	RVRGT-SVN-ARLVPC	CGGGTTAGGGGTACT---AGTGTGAAT---GCCCGGCTAGTACCCTGT
DQ415899.1	TTTAAACGGGTTAGGGGTACTAGTGTGA	22	Betacoronavirus_Embecovirus	RVRGT-SVN-ARLVPC	CGGGTTAGGGGTACT---AGTGTGAAT---GCCCGGCTAGTACCCTGT
DQ415912.1	TTTAAACGGGTTAGGGGTACTAGTGTGA	22	Betacoronavirus_Embecovirus	RVRGT-SVN-ARLVPC	CGGGTTAGGGGTACT---AGTGTGAAT---GCCCGGCTAGTACCCTGT
DQ415913.1	TTTAAACGGGTTAGGGGTACTAGTGTGA	22	Betacoronavirus_Embecovirus	RVRGT-SVN-ARLVPC	CGGGTTAGGGGTACT---AGTGTGAAT---GCCCGGCTAGTACCCTGT
KF686341.1	TTTAAACGGGTTCGGGGTACTAGTGTGA	22	Betacoronavirus_Embecovirus	RVRGT-SVN-ARLVPC	CGGGTTCGGGGTACT---AGTGTGAAT---GCCCGGCTAGTACCCTGT
KF636752.1	TTTAAACGGGTGCGCGGTGTAA	16	Betacoronavirus_Hibecovirus	RVRG-VS-A-ARLTPC	CGGGTGCGCGGT---GTAAGT---GCA---GCCCGTCTTACACCGTGT
NC_025217.1	TTTAAACGGGTGCGCGGTGTAA	16	Betacoronavirus_Hibecovirus	RVRG-VS-A-ARLTPC	CGGGTGCGCGGT---GTAAGT---GCA---GCCCGTCTTACACCGTGT
MF598712.1	TTTAAACGAGTCCGGGGTTCTATTGTAA	22	Betacoronavirus_Merbecovirus	RVRGS-IVN-ARIEPC	CGAGTCCGGGGTTCT---ATTGTAAAT---GCCCGAATAGAACCCTGT
MK907286.1	TTTAAACGAGTCAGGGGTTCTAGTGTAA	22	Betacoronavirus_Merbecovirus	RVRGS-SVN-ARLEPC	CGAGTCAGGGGTTCT---AGTGTAAAT---GCCCGACTAGAACCCTGT
MK907287.1	TTTAAACGAGTCAGGGGTTCTAGTGTAA	22	Betacoronavirus_Merbecovirus	RVRGS-SVN-ARLEPC	CGAGTCAGGGGTTCT---AGTGTAAAT---GCCCGACTAGAACCCTGT
MK679660.1	TTTAAACGAGTCAGGGGTTCTATTGTAA	22	Betacoronavirus_Merbecovirus	RVRGS-IVS-ARIEPC	CGAGTCAGGGGTTCT---ATTGTAAGT---GCCCGAATAGAACCCTGT
KC545383.1	TTTAAACGAGTCAGGGGTTCTATTGTAG	22	Betacoronavirus_Merbecovirus	RVRGS-IVD-ARIEPC	CGAGTCAGGGGTTCT---ATTGTAGAT---GCCCGAATAGAACCCTGT
KC545386.1	TTTAAACGAGTCAGGGGTTCTATTGTAG	22	Betacoronavirus_Merbecovirus	RVRGS-IVD-ARIEPC	CGAGTCAGGGGTTCT---ATTGTAGAT---GCCCGAATAGAACCCTGT
NC_039207.1	TTTAAACGAGTCAGGGGTTCTATTGTAG	22	Betacoronavirus_Merbecovirus	RVRGS-IVD-ARIEPC	CGAGTCAGGGGTTCT---ATTGTAGAT---GCCCGAATAGAACCCTGT
DQ648794.1	TTTAAACGAGTCCGGGGTTCTAGTGTAA	22	Betacoronavirus_Merbecovirus	RVRGS-SVN-ARLEPC	CGAGTCCGGGGTTCT---AGTGTAAAT---GCCCGACTAGAACCCTGT
EF065505.1	TTTAAACGAGTCCGGGGTTCTAGTGTAA	22	Betacoronavirus_Merbecovirus	RVRGS-SVN-ARLEPC	CGAGTCCGGGGTTCT---AGTGTAAAT---GCCCGACTAGAACCCTGT
EF065506.1	TTTAAACGAGTCCGGGGTTCTAGTGTAA	22	Betacoronavirus_Merbecovirus	RVRGS-SVN-ARLEPC	CGAGTCCGGGGTTCT---AGTGTAAAT---GCCCGACTAGAACCCTGT
EF065507.1	TTTAAACGAGTCCGGGGTTCTAGTGTAA	22	Betacoronavirus_Merbecovirus	RVRGS-SVN-ARLEPC	CGAGTCCGGGGTTCT---AGTGTAAAT---GCCCGACTAGAACCCTGT
EF065508.1	TTTAAACGAGTCCGGGGTTCTAGTGTAA	22	Betacoronavirus_Merbecovirus	RVRGS-SVN-ARLEPC	CGAGTCCGGGGTTCT---AGTGTAAAT---GCCCGACTAGAACCCTGT
KJ473822.1	TTTAAACGAGTCCGGGGTTCTAGTGTAA	22	Betacoronavirus_Merbecovirus	RVRGS-SVN-ARLEPC	CGAGTCCGGGGTTCT---AGTGTAAAT---GCCCGACTAGAACCCTGT
MH002337.1	TTTAAACGAGTCCGGGGTTCTAGTGTAA	22	Betacoronavirus_Merbecovirus	RVRGS-SVN-ARLEPC	CGAGTCCGGGGTTCT---AGTGTAAAT---GCCCGACTAGAACCCTGT
MH002338.1	TTTAAACGAGTCCGGGGTTCTAGTGTAA	22	Betacoronavirus_Merbecovirus	RVRGS-SVN-ARLEPC	CGAGTCCGGGGTTCT---AGTGTAAAT---GCCCGACTAGAACCCTGT
MN611519.1	TTTAAACGAGTCCGGGGTTCTAGTGTAA	22	Betacoronavirus_Merbecovirus	RVRGS-SVN-ARLEPC	CGAGTCCGGGGTTCT---AGTGTAAAT---GCCCGACTAGAACCCTGT
NC_009019.1	TTTAAACGAGTCCGGGGTTCTAGTGTAA	22	Betacoronavirus_Merbecovirus	RVRGS-SVN-ARLEPC	CGAGTCCGGGGTTCT---AGTGTAAAT---GCCCGACTAGAACCCTGT
MH002339.1	TTTAAACGAGTCCGGGGTTCTAGTGTAG	22	Betacoronavirus_Merbecovirus	RVRGS-SVD-ARLEPC	CGAGTCCGGGGTTCT---AGTGTAGAT---GCCCGACTAGAACCCTGT
EF065509.1	TTTAAACGAGTCCGGGGTTCTATTGTAA	22	Betacoronavirus_Merbecovirus	RVRGS-IVN-ARIEPC	CGAGTCCGGGGTTCT---ATTGTAAAT---GCCCGAATAGAACCCTGT
EF065510.1	TTTAAACGAGTCCGGGGTTCTATTGTAA	22	Betacoronavirus_Merbecovirus	RVRGS-IVN-ARIEPC	CGAGTCCGGGGTTCT---ATTGTAAAT---GCCCGAATAGAACCCTGT
EF065511.1	TTTAAACGAGTCCGGGGTTCTATTGTAA	22	Betacoronavirus_Merbecovirus	RVRGS-IVN-ARIEPC	CGAGTCCGGGGTTCT---ATTGTAAAT---GCCCGAATAGAACCCTGT
EF065512.1	TTTAAACGAGTCCGGGGTTCTATTGTAA	22	Betacoronavirus_Merbecovirus	RVRGS-IVN-ARIEPC	CGAGTCCGGGGTTCT---ATTGTAAAT---GCCCGAATAGAACCCTGT
JX869059.2	TTTAAACGAGTCCGGGGTTCTATTGTAA	22	Betacoronavirus_Merbecovirus	RVRGS-IVN-ARIEPC	CGAGTCCGGGGTTCT---ATTGTAAAT---GCCCGAATAGAACCCTGT
KC164505.2	TTTAAACGAGTCCGGGGTTCTATTGTAA	22	Betacoronavirus_Merbecovirus	RVRGS-IVN-ARIEPC	CGAGTCCGGGGTTCT---ATTGTAAAT---GCCCGAATAGAACCCTGT
KC667074.1	TTTAAACGAGTCCGGGGTTCTATTGTAA	22	Betacoronavirus_Merbecovirus	RVRGS-IVN-ARIEPC	CGAGTCCGGGGTTCT---ATTGTAAAT---GCCCGAATAGAACCCTGT
KC776174.1	TTTAAACGAGTCCGGGGTTCTATTGTAA	22	Betacoronavirus_Merbecovirus	RVRGS-IVN-ARIEPC	CGAGTCCGGGGTTCT---ATTGTAAAT---GCCCGAATAGAACCCTGT
KC869678.4	TTTAAACGAGTCCGGGGTTCTATTGTAA	22	Betacoronavirus_Merbecovirus	RVRGS-IVN-ARIEPC	CGAGTCCGGGGTTCT---ATTGTAAAT---GCCCGAATAGAACCCTGT
KF186564.1	TTTAAACGAGTCCGGGGTTCTATTGTAA	22	Betacoronavirus_Merbecovirus	RVRGS-IVN-ARIEPC	CGAGTCCGGGGTTCT---ATTGTAAAT---GCCCGAATAGAACCCTGT
KF186565.1	TTTAAACGAGTCCGGGGTTCTATTGTAA	22	Betacoronavirus_Merbecovirus	RVRGS-IVN-ARIEPC	CGAGTCCGGGGTTCT---ATTGTAAAT---GCCCGAATAGAACCCTGT
KF186566.1	TTTAAACGAGTCCGGGGTTCTATTGTAA	22	Betacoronavirus_Merbecovirus	RVRGS-IVN-ARIEPC	CGAGTCCGGGGTTCT---ATTGTAAAT---GCCCGAATAGAACCCTGT
KF186567.1	TTTAAACGAGTCCGGGGTTCTATTGTAA	22	Betacoronavirus_Merbecovirus	RVRGS-IVN-ARIEPC	CGAGTCCGGGGTTCT---ATTGTAAAT---GCCCGAATAGAACCCTGT
KF192507.1	TTTAAACGAGTCCGGGGTTCTATTGTAA	22	Betacoronavirus_Merbecovirus	RVRGS-IVN-ARIEPC	CGAGTCCGGGGTTCT---ATTGTAAAT---GCCCGAATAGAACCCTGT
KF600612.1	TTTAAACGAGTCCGGGGTTCTATTGTAA	22	Betacoronavirus_Merbecovirus	RVRGS-IVN-ARIEPC	CGAGTCCGGGGTTCT---ATTGTAAAT---GCCCGAATAGAACCCTGT
KF600613.1	TTTAAACGAGTCCGGGGTTCTATTGTAA	22	Betacoronavirus_Merbecovirus	RVRGS-IVN-ARIEPC	CGAGTCCGGGGTTCT---ATTGTAAAT---GCCCGAATAGAACCCTGT
KF600620.1	TTTAAACGAGTCCGGGGTTCTATTGTAA	22	Betacoronavirus_Merbecovirus	RVRGS-IVN-ARIEPC	CGAGTCCGGGGTTCT---ATTGTAAAT---GCCCGAATAGAACCCTGT
KF600627.1	TTTAAACGAGTCCGGGGTTCTATTGTAA	22	Betacoronavirus_Merbecovirus	RVRGS-IVN-ARIEPC	CGAGTCCGGGGTTCT---ATTGTAAAT---GCCCGAATAGAACCCTGT
KF600628.1	TTTAAACGAGTCCGGGGTTCTATTGTAA	22	Betacoronavirus_Merbecovirus	RVRGS-IVN-ARIEPC	CGAGTCCGGGGTTCT---ATTGTAAAT---GCCCGAATAGAACCCTGT
KF600630.1	TTTAAACGAGTCCGGGGTTCTATTGTAA	22	Betacoronavirus_Merbecovirus	RVRGS-IVN-ARIEPC	CGAGTCCGGGGTTCT---ATTGTAAAT---GCCCGAATAGAACCCTGT
KF600632.1	TTTAAACGAGTCCGGGGTTCTATTGTAA	22	Betacoronavirus_Merbecovirus	RVRGS-IVN-ARIEPC	CGAGTCCGGGGTTCT---ATTGTAAAT---GCCCGAATAGAACCCTGT
KF600634.1	TTTAAACGAGTCCGGGGTTCTATTGTAA	22	Betacoronavirus_Merbecovirus	RVRGS-IVN-ARIEPC	CGAGTCCGGGGTTCT---ATTGTAAAT---GCCCGAATAGAACCCTGT
KF600644.1	TTTAAACGAGTCCGGGGTTCTATTGTAA	22	Betacoronavirus_Merbecovirus	RVRGS-IVN-ARIEPC	CGAGTCCGGGGTTCT---ATTGTAAAT---GCCCGAATAGAACCCTGT
KF600645.1	TTTAAACGAGTCCGGGGTTCTATTGTAA	22	Betacoronavirus_Merbecovirus	RVRGS-IVN-ARIEPC	CGAGTCCGGGGTTCT---ATTGTAAAT---GCCCGAATAGAACCCTGT
KF600647.1	TTTAAACGAGTCCGGGGTTCTATTGTAA	22	Betacoronavirus_Merbecovirus	RVRGS-IVN-ARIEPC	CGAGTCCGGGGTTCT---ATTGTAAAT---GCCCGAATAGAACCCTGT
KF600651.1	TTTAAACGAGTCCGGGGTTCTATTGTAA	22	Betacoronavirus_Merbecovirus	RVRGS-IVN-ARIEPC	CGAGTCCGGGGTTCT---ATTGTAAAT---GCCCGAATAGAACCCTGT
KF600652.1	TTTAAACGAGTCCGGGGTTCTATTGTAA	22	Betacoronavirus_Merbecovirus	RVRGS-IVN-ARIEPC	CGAGTCCGGGGTTCT---ATTGTAAAT---GCCCGAATAGAACCCTGT
KF600655.1	TTTAAACGAGTCCGGGGTTCTATTGTAA	22	Betacoronavirus_Merbecovirus	RVRGS-IVN-ARIEPC	CGAGTCCGGGGTTCT---ATTGTAAAT---GCCCGAATAGAACCCTGT
KF745068.1	TTTAAACGAGTCCGGGGTTCTATTGTAA	22	Betacoronavirus_Merbecovirus	RVRGS-IVN-ARIEPC	CGAGTCCGGGGTTCT---ATTGTAAAT---GCCCGAATAGAACCCTGT
KF917527.1	TTTAAACGAGTCCGGGGTTCTATTGTAA	22	Betacoronavirus_Merbecovirus	RVRGS-IVN-ARIEPC	CGAGTCCGGGGTTCT---ATTGTAAAT---GCCCGAATAGAACCCTGT
KF958702.1	TTTAAACGAGTCCGGGGTTCTATTGTAA	22	Betacoronavirus_Merbecovirus	RVRGS-IVN-ARIEPC	CGAGTCCGGGGTTCT---ATTGTAAAT---GCCCGAATAGAACCCTGT
KF961221.1	TTTAAACGAGTCCGGGGTTCTATTGTAA	22	Betacoronavirus_Merbecovirus	RVRGS-IVN-ARIEPC	CGAGTCCGGGGTTCT---ATTGTAAAT---GCCCGAATAGAACCCTGT
KF961222.1	TTTAAACGAGTCCGGGGTTCTATTGTAA	22	Betacoronavirus_Merbecovirus	RVRGS-IVN-ARIEPC	CGAGTCCGGGGTTCT---ATTGTAAAT---GCCCGAATAGAACCCTGT
KJ156866.1	TTTAAACGAGTCCGGGGTTCTATTGTAA	22	Betacoronavirus_Merbecovirus	RVRGS-IVN-ARIEPC	CGAGTCCGGGGTTCT---ATTGTAAAT---GCCCGAATAGAACCCTGT
KJ156869.1	TTTAAACGAGTCCGGGGTTCTATTGTAA	22	Betacoronavirus_Merbecovirus	RVRGS-IVN-ARIEPC	CGAGTCCGGGGTTCT---ATTGTAAAT---GCCCGAATAGAACCCTGT
KJ156874.1	TTTAAACGAGTCCGGGGTTCTATTGTAA	22	Betacoronavirus_Merbecovirus	RVRGS-IVN-ARIEPC	CGAGTCCGGGGTTCT---ATTGTAAAT---GCCCGAATAGAACCCTGT
KJ156881.1	TTTAAACGAGTCCGGGGTTCTATTGTAA	22	Betacoronavirus_Merbecovirus	RVRGS-IVN-ARIEPC	CGAGTCCGGGGTTCT---ATTGTAAAT---GCCCGAATAGAACCCTGT
KJ156888.1	TTTAAACGAGTCCGGGGTTCTATTGTAA	22	Betacoronavirus_Merbecovirus	RVRGS-IVN-ARIEPC	CGAGTCCGGGGTTCT---ATTGTAAAT---GCCCGAATAGAACCCTGT
KJ156891.1	TTTAAACGAGTCCGGGGTTCTATTGTAA	22	Betacoronavirus_Merbecovirus	RVRGS-IVN-ARIEPC	CGAGTCCGGGGTTCT---ATTGTAAAT---GCCCGAATAGAACCCTGT
KJ156896.1	TTTAAACGAGTCCGGGGTTCTATTGTAA	22	Betacoronavirus_Merbecovirus	RVRGS-IVN-ARIEPC	CGAGTCCGGGGTTCT---ATTGTAAAT---GCCCGAATAGAACCCTGT
KJ156910.1	TTTAAACGAGTCCGGGGTTCTATTGTAA	22	Betacoronavirus_Merbecovirus	RVRGS-IVN-ARIEPC	CGAGTCCGGGGTTCT---ATTGTAAAT---GCCCGAATAGAACCCTGT
KJ156916.1	TTTAAACGAGTCCGGGGTTCTATTGTAA	22	Betacoronavirus_Merbecovirus	RVRGS-IVN-ARIEPC	CGAGTCCGGGGTTCT---ATTGTAAAT---GCCCGAATAGAACCCTGT
KJ156918.1	TTTAAACGAGTCCGGGGTTCTATTGTAA	22	Betacoronavirus_Merbecovirus	RVRGS-IVN-ARIEPC	CGAGTCCGGGGTTCT---ATTGTAAAT---GCCCGAATAGAACCCTGT
KJ156926.1	TTTAAACGAGTCCGGGGTTCTATTGTAA	22	Betacoronavirus_Merbecovirus	RVRGS-IVN-ARIEPC	CGAGTCCGGGGTTCT---ATTGTAAAT---GCCCGAATAGAACCCTGT
KJ156934.1	TTTAAACGAGTCCGGGGTTCTATTGTAA	22	Betacoronavirus_Merbecovirus	RVRGS-IVN-ARIEPC	CGAGTCCGGGGTTCT---ATTGTAAAT---GCCCGAATAGAACCCTGT
KJ156937.1	TTTAAACGAGTCCGGGGTTCTATTGTAA	22	Betacoronavirus_Merbecovirus	RVRGS-IVN-ARIEPC	CGAGTCCGGGGTTCT---ATTGTAAAT---GCCCGAATAGAACCCTGT
KJ156941.1	TTTAAACGAGTCCGGGGTTCTATTGTAA	22	Betacoronavirus_Merbecovirus	RVRGS-IVN-ARIEPC	CGAGTCCGGGGTTCT---ATTGTAAAT---GCCCGAATAGAACCCTGT
KJ156942.1	TTTAAACGAGTCCGGGGTTCTATTGTAA	22	Betacoronavirus_Merbecovirus	RVRGS-IVN-ARIEPC	CGAGTCCGGGGTTCT---ATTGTAAAT---GCCCGAATAGAACCCTGT
KJ156943.1	TTTAAACGAGTCCGGGGTTCTATTGTAA	22	Betacoronavirus_Merbecovirus	RVRGS-IVN-ARIEPC	CGAGTCCGGGGTTCT---ATTGTAAAT---GCCCGAATAGAACCCTGT
KJ156944.1	TTTAAACGAGTCCGGGGTTCTATTGTAA	22	Betacoronavirus_Merbecovirus	RVRGS-IVN-ARIEPC	CGAGTCCGGGGTTCT---ATTGTAAAT---GCCCGAATAGAACCCTGT
KJ156946.1	TTTAAACGAGTCCGGGGTTCTATTGTAA	22	Betacoronavirus_Merbecovirus	RVRGS-IVN-ARIEPC	CGAGTCCGGGGTTCT---ATTGTAAAT---GCCCGAATAGAACCCTGT
KJ156949.1	TTTAAACGAGTCCGGGGTTCTATTGTAA	22	Betacoronavirus_Merbecovirus	RVRGS-IVN-ARIEPC	CGAGTCCGGGGTTCT---ATTGTAAAT---GCCCGAATAGAACCCTGT
KJ156952.1	TTTAAACGAGTCCGGGGTTCTATTGTAA	22	Betacoronavirus_Merbecovirus	RVRGS-IVN-ARIEPC	CGAGTCCGGGGTTCT---ATTGTAAAT---GCCCGAATAGAACCCTGT
KJ361499.1	TTTAAACGAGTCCGGGGTTCTATTGTAA	22	Betacoronavirus_Merbecovirus	RVRGS-IVN-ARIEPC	CGAGTCCGGGGTTCT---ATTGTAAAT---GCCCGAATAGAACCCTGT
KJ361500.1	TTTAAACGAGTCCGGGGTTCTATTGTAA	22	Betacoronavirus_Merbecovirus	RVRGS-IVN-ARIEPC	CGAGTCCGGGGTTCT---ATTGTAAAT---GCCCGAATAGAACCCTGT
KJ361501.1	TTTAAACGAGTCCGGGGTTCTATTGTAA	22	Betacoronavirus_Merbecovirus	RVRGS-IVN-ARIEPC	CGAGTCCGGGGTTCT---ATTGTAAAT---GCCCGAATAGAACCCTGT
KJ361502.1	TTTAAACGAGTCCGGGGTTCTATTGTAA	22	Betacoronavirus_Merbecovirus	RVRGS-IVN-ARIEPC	CGAGTCCGGGGTTCT---ATTGTAAAT---GCCCGAATAGAACCCTGT
KJ361503.1	TTTAAACGAGTCCGGGGTTCTATTGTAA	22	Betacoronavirus_Merbecovirus	RVRGS-IVN-ARIEPC	CGAGTCCGGGGTTCT---ATTGTAAAT---GCCCGAATAGAACCCTGT
KJ473820.1	TTTAAACGAGTCCGGGGTTCTATTGTAA	22	Betacoronavirus_Merbecovirus	RVRGS-IVN-ARIEPC	CGAGTCCGGGGTTCT---ATTGTAAAT---GCCCGAATAGAACCCTGT
KJ473821.1	TTTAAACGAGTCCGGGGTTCTATTGTAA	22	Betacoronavirus_Merbecovirus	RVRGS-IVN-ARIEPC	CGAGTCCGGGGTTCT---ATTGTAAAT---GCCCGAATAGAACCCTGT
KJ477102.1	TTTAAACGAGTCCGGGGTTCTATTGTAA	22	Betacoronavirus_Merbecovirus	RVRGS-IVN-ARIEPC	CGAGTCCGGGGTTCT---ATTGTAAAT---GCCCGAATAGAACCCTGT
KJ477103.2	TTTAAACGAGTCCGGGGTTCTATTGTAA	22	Betacoronavirus_Merbecovirus	RVRGS-IVN-ARIEPC	CGAGTCCGGGGTTCT---ATTGTAAAT---GCCCGAATAGAACCCTGT
KJ556336.1	TTTAAACGAGTCCGGGGTTCTATTGTAA	22	Betacoronavirus_Merbecovirus	RVRGS-IVN-ARIEPC	CGAGTCCGGGGTTCT---ATTGTAAAT---GCCCGAATAGAACCCTGT
KJ614529.1	TTTAAACGAGTCCGGGGTTCTATTGTAA	22	Betacoronavirus_Merbecovirus	RVRGS-IVN-ARIEPC	CGAGTCCGGGGTTCT---ATTGTAAAT---GCCCGAATAGAACCCTGT
KJ650098.1	TTTAAACGAGTCCGGGGTTCTATTGTAA	22	Betacoronavirus_Merbecovirus	RVRGS-IVN-ARIEPC	CGAGTCCGGGGTTCT---ATTGTAAAT---GCCCGAATAGAACCCTGT
KJ650295.1	TTTAAACGAGTCCGGGGTTCTATTGTAA	22	Betacoronavirus_Merbecovirus	RVRGS-IVN-ARIEPC	CGAGTCCGGGGTTCT---ATTGTAAAT---GCCCGAATAGAACCCTGT
KJ650296.1	TTTAAACGAGTCCGGGGTTCTATTGTAA	22	Betacoronavirus_Merbecovirus	RVRGS-IVN-ARIEPC	CGAGTCCGGGGTTCT---ATTGTAAAT---GCCCGAATAGAACCCTGT
KJ650297.1	TTTAAACGAGTCCGGGGTTCTATTGTAA	22	Betacoronavirus_Merbecovirus	RVRGS-IVN-ARIEPC	CGAGTCCGGGGTTCT---ATTGTAAAT---GCCCGAATAGAACCCTGT
KJ713295.1	TTTAAACGAGTCCGGGGTTCTATTGTAA	22	Betacoronavirus_Merbecovirus	RVRGS-IVN-ARIEPC	CGAGTCCGGGGTTCT---ATTGTAAAT---GCCCGAATAGAACCCTGT
KJ713296.1	TTTAAACGAGTCCGGGGTTCTATTGTAA	22	Betacoronavirus_Merbecovirus	RVRGS-IVN-ARIEPC	CGAGTCCGGGGTTCT---ATTGTAAAT---GCCCGAATAGAACCCTGT
KJ713297.1	TTTAAACGAGTCCGGGGTTCTATTGTAA	22	Betacoronavirus_Merbecovirus	RVRGS-IVN-ARIEPC	CGAGTCCGGGGTTCT---ATTGTAAAT---GCCCGAATAGAACCCTGT
KJ713298.1	TTTAAACGAGTCCGGGGTTCTATTGTAA	22	Betacoronavirus_Merbecovirus	RVRGS-IVN-ARIEPC	CGAGTCCGGGGTTCT---ATTGTAAAT---GCCCGAATAGAACCCTGT
KJ713299.1	TTTAAACGAGTCCGGGGTTCTATTGTAA	22	Betacoronavirus_Merbecovirus	RVRGS-IVN-ARIEPC	CGAGTCCGGGGTTCT---ATTGTAAAT---GCCCGAATAGAACCCTGT
KJ813439.1	TTTAAACGAGTCCGGGGTTCTATTGTAA	22	Betacoronavirus_Merbecovirus	RVRGS-IVN-ARIEPC	CGAGTCCGGGGTTCT---ATTGTAAAT---GCCCGAATAGAACCCTGT
KJ829365.1	TTTAAACGAGTCCGGGGTTCTATTGTAA	22	Betacoronavirus_Merbecovirus	RVRGS-IVN-ARIEPC	CGAGTCCGGGGTTCT---ATTGTAAAT---GCCCGAATAGAACCCTGT
KM015348.1	TTTAAACGAGTCCGGGGTTCTATTGTAA	22	Betacoronavirus_Merbecovirus	RVRGS-IVN-ARIEPC	CGAGTCCGGGGTTCT---ATTGTAAAT---GCCCGAATAGAACCCTGT
KM027255.1	TTTAAACGAGTCCGGGGTTCTATTGTAA	22	Betacoronavirus_Merbecovirus	RVRGS-IVN-ARIEPC	CGAGTCCGGGGTTCT---ATTGTAAAT---GCCCGAATAGAACCCTGT
KM027256.1	TTTAAACGAGTCCGGGGTTCTATTGTAA	22	Betacoronavirus_Merbecovirus	RVRGS-IVN-ARIEPC	CGAGTCCGGGGTTCT---ATTGTAAAT---GCCCGAATAGAACCCTGT
KM027257.1	TTTAAACGAGTCCGGGGTTCTATTGTAA	22	Betacoronavirus_Merbecovirus	RVRGS-IVN-ARIEPC	CGAGTCCGGGGTTCT---ATTGTAAAT---GCCCGAATAGAACCCTGT
KM027258.1	TTTAAACGAGTCCGGGGTTCTATTGTAA	22	Betacoronavirus_Merbecovirus	RVRGS-IVN-ARIEPC	CGAGTCCGGGGTTCT---ATTGTAAAT---GCCCGAATAGAACCCTGT
KM027259.1	TTTAAACGAGTCCGGGGTTCTATTGTAA	22	Betacoronavirus_Merbecovirus	RVRGS-IVN-ARIEPC	CGAGTCCGGGGTTCT---ATTGTAAAT---GCCCGAATAGAACCCTGT
KM027260.1	TTTAAACGAGTCCGGGGTTCTATTGTAA	22	Betacoronavirus_Merbecovirus	RVRGS-IVN-ARIEPC	CGAGTCCGGGGTTCT---ATTGTAAAT---GCCCGAATAGAACCCTGT
KM027261.1	TTTAAACGAGTCCGGGGTTCTATTGTAA	22	Betacoronavirus_Merbecovirus	RVRGS-IVN-ARIEPC	CGAGTCCGGGGTTCT---ATTGTAAAT---GCCCGAATAGAACCCTGT
KM027262.1	TTTAAACGAGTCCGGGGTTCTATTGTAA	22	Betacoronavirus_Merbecovirus	RVRGS-IVN-ARIEPC	CGAGTCCGGGGTTCT---ATTGTAAAT---GCCCGAATAGAACCCTGT
KM210277.1	TTTAAACGAGTCCGGGGTTCTATTGTAA	22	Betacoronavirus_Merbecovirus	RVRGS-IVN-ARIEPC	CGAGTCCGGGGTTCT---ATTGTAAAT---GCCCGAATAGAACCCTGT
KM210278.1	TTTAAACGAGTCCGGGGTTCTATTGTAA	22	Betacoronavirus_Merbecovirus	RVRGS-IVN-ARIEPC	CGAGTCCGGGGTTCT---ATTGTAAAT---GCCCGAATAGAACCCTGT
KP209306.1	TTTAAACGAGTCCGGGGTTCTATTGTAA	22	Betacoronavirus_Merbecovirus	RVRGS-IVN-ARIEPC	CGAGTCCGGGGTTCT---ATTGTAAAT---GCCCGAATAGAACCCTGT
KP209307.1	TTTAAACGAGTCCGGGGTTCTATTGTAA	22	Betacoronavirus_Merbecovirus	RVRGS-IVN-ARIEPC	CGAGTCCGGGGTTCT---ATTGTAAAT---GCCCGAATAGAACCCTGT
KP209308.1	TTTAAACGAGTCCGGGGTTCTATTGTAA	22	Betacoronavirus_Merbecovirus	RVRGS-IVN-ARIEPC	CGAGTCCGGGGTTCT---ATTGTAAAT---GCCCGAATAGAACCCTGT
KP209309.1	TTTAAACGAGTCCGGGGTTCTATTGTAA	22	Betacoronavirus_Merbecovirus	RVRGS-IVN-ARIEPC	CGAGTCCGGGGTTCT---ATTGTAAAT---GCCCGAATAGAACCCTGT
KP209310.1	TTTAAACGAGTCCGGGGTTCTATTGTAA	22	Betacoronavirus_Merbecovirus	RVRGS-IVN-ARIEPC	CGAGTCCGGGGTTCT---ATTGTAAAT---GCCCGAATAGAACCCTGT
KP209311.1	TTTAAACGAGTCCGGGGTTCTATTGTAA	22	Betacoronavirus_Merbecovirus	RVRGS-IVN-ARIEPC	CGAGTCCGGGGTTCT---ATTGTAAAT---GCCCGAATAGAACCCTGT
KP209312.1	TTTAAACGAGTCCGGGGTTCTATTGTAA	22	Betacoronavirus_Merbecovirus	RVRGS-IVN-ARIEPC	CGAGTCCGGGGTTCT---ATTGTAAAT---GCCCGAATAGAACCCTGT
KP209313.1	TTTAAACGAGTCCGGGGTTCTATTGTAA	22	Betacoronavirus_Merbecovirus	RVRGS-IVN-ARIEPC	CGAGTCCGGGGTTCT---ATTGTAAAT---GCCCGAATAGAACCCTGT
KP223131.1	TTTAAACGAGTCCGGGGTTCTATTGTAA	22	Betacoronavirus_Merbecovirus	RVRGS-IVN-ARIEPC	CGAGTCCGGGGTTCT---ATTGTAAAT---GCCCGAATAGAACCCTGT
KP719927.1	TTTAAACGAGTCCGGGGTTCTATTGTAA	22	Betacoronavirus_Merbecovirus	RVRGS-IVN-ARIEPC	CGAGTCCGGGGTTCT---ATTGTAAAT---GCCCGAATAGAACCCTGT
KP719928.1	TTTAAACGAGTCCGGGGTTCTATTGTAA	22	Betacoronavirus_Merbecovirus	RVRGS-IVN-ARIEPC	CGAGTCCGGGGTTCT---ATTGTAAAT---GCCCGAATAGAACCCTGT
KP719929.1	TTTAAACGAGTCCGGGGTTCTATTGTAA	22	Betacoronavirus_Merbecovirus	RVRGS-IVN-ARIEPC	CGAGTCCGGGGTTCT---ATTGTAAAT---GCCCGAATAGAACCCTGT
KP719930.1	TTTAAACGAGTCCGGGGTTCTATTGTAA	22	Betacoronavirus_Merbecovirus	RVRGS-IVN-ARIEPC	CGAGTCCGGGGTTCT---ATTGTAAAT---GCCCGAATAGAACCCTGT
KP719931.1	TTTAAACGAGTCCGGGGTTCTATTGTAA	22	Betacoronavirus_Merbecovirus	RVRGS-IVN-ARIEPC	CGAGTCCGGGGTTCT---ATTGTAAAT---GCCCGAATAGAACCCTGT
KP719932.1	TTTAAACGAGTCCGGGGTTCTATTGTAA	22	Betacoronavirus_Merbecovirus	RVRGS-IVN-ARIEPC	CGAGTCCGGGGTTCT---ATTGTAAAT---GCCCGAATAGAACCCTGT
KP719933.1	TTTAAACGAGTCCGGGGTTCTATTGTAA	22	Betacoronavirus_Merbecovirus	RVRGS-IVN-ARIEPC	CGAGTCCGGGGTTCT---ATTGTAAAT---GCCCGAATAGAACCCTGT
KR011263.1	TTTAAACGAGTCCGGGGTTCTATTGTAA	22	Betacoronavirus_Merbecovirus	RVRGS-IVN-ARIEPC	CGAGTCCGGGGTTCT---ATTGTAAAT---GCCCGAATAGAACCCTGT
KR011264.1	TTTAAACGAGTCCGGGGTTCTATTGTAA	22	Betacoronavirus_Merbecovirus	RVRGS-IVN-ARIEPC	CGAGTCCGGGGTTCT---ATTGTAAAT---GCCCGAATAGAACCCTGT
KR011265.1	TTTAAACGAGTCCGGGGTTCTATTGTAA	22	Betacoronavirus_Merbecovirus	RVRGS-IVN-ARIEPC	CGAGTCCGGGGTTCT---ATTGTAAAT---GCCCGAATAGAACCCTGT
KR011266.1	TTTAAACGAGTCCGGGGTTCTATTGTAA	22	Betacoronavirus_Merbecovirus	RVRGS-IVN-ARIEPC	CGAGTCCGGGGTTCT---ATTGTAAAT---GCCCGAATAGAACCCTGT
KT006149.2	TTTAAACGAGTCCGGGGTTCTATTGTAA	22	Betacoronavirus_Merbecovirus	RVRGS-IVN-ARIEPC	CGAGTCCGGGGTTCT---ATTGTAAAT---GCCCGAATAGAACCCTGT
KT026453.1	TTTAAACGAGTCCGGGGTTCTATTGTAA	22	Betacoronavirus_Merbecovirus	RVRGS-IVN-ARIEPC	CGAGTCCGGGGTTCT---ATTGTAAAT---GCCCGAATAGAACCCTGT
KT026454.1	TTTAAACGAGTCCGGGGTTCTATTGTAA	22	Betacoronavirus_Merbecovirus	RVRGS-IVN-ARIEPC	CGAGTCCGGGGTTCT---ATTGTAAAT---GCCCGAATAGAACCCTGT
KT026455.1	TTTAAACGAGTCCGGGGTTCTATTGTAA	22	Betacoronavirus_Merbecovirus	RVRGS-IVN-ARIEPC	CGAGTCCGGGGTTCT---ATTGTAAAT---GCCCGAATAGAACCCTGT
KT026456.1	TTTAAACGAGTCCGGGGTTCTATTGTAA	22	Betacoronavirus_Merbecovirus	RVRGS-IVN-ARIEPC	CGAGTCCGGGGTTCT---ATTGTAAAT---GCCCGAATAGAACCCTGT
KT029139.1	TTTAAACGAGTCCGGGGTTCTATTGTAA	22	Betacoronavirus_Merbecovirus	RVRGS-IVN-ARIEPC	CGAGTCCGGGGTTCT---ATTGTAAAT---GCCCGAATAGAACCCTGT
KT036372.1	TTTAAACGAGTCCGGGGTTCTATTGTAA	22	Betacoronavirus_Merbecovirus	RVRGS-IVN-ARIEPC	CGAGTCCGGGGTTCT---ATTGTAAAT---GCCCGAATAGAACCCTGT
KT036373.1	TTTAAACGAGTCCGGGGTTCTATTGTAA	22	Betacoronavirus_Merbecovirus	RVRGS-IVN-ARIEPC	CGAGTCCGGGGTTCT---ATTGTAAAT---GCCCGAATAGAACCCTGT
KT036374.1	TTTAAACGAGTCCGGGGTTCTATTGTAA	22	Betacoronavirus_Merbecovirus	RVRGS-IVN-ARIEPC	CGAGTCCGGGGTTCT---ATTGTAAAT---GCCCGAATAGAACCCTGT
KT121572.1	TTTAAACGAGTCCGGGGTTCTATTGTAA	22	Betacoronavirus_Merbecovirus	RVRGS-IVN-ARIEPC	CGAGTCCGGGGTTCT---ATTGTAAAT---GCCCGAATAGAACCCTGT
KT121573.1	TTTAAACGAGTCCGGGGTTCTATTGTAA	22	Betacoronavirus_Merbecovirus	RVRGS-IVN-ARIEPC	CGAGTCCGGGGTTCT---ATTGTAAAT---GCCCGAATAGAACCCTGT
KT121574.1	TTTAAACGAGTCCGGGGTTCTATTGTAA	22	Betacoronavirus_Merbecovirus	RVRGS-IVN-ARIEPC	CGAGTCCGGGGTTCT---ATTGTAAAT---GCCCGAATAGAACCCTGT
KT121575.1	TTTAAACGAGTCCGGGGTTCTATTGTAA	22	Betacoronavirus_Merbecovirus	RVRGS-IVN-ARIEPC	CGAGTCCGGGGTTCT---ATTGTAAAT---GCCCGAATAGAACCCTGT
KT121576.1	TTTAAACGAGTCCGGGGTTCTATTGTAA	22	Betacoronavirus_Merbecovirus	RVRGS-IVN-ARIEPC	CGAGTCCGGGGTTCT---ATTGTAAAT---GCCCGAATAGAACCCTGT
KT121577.1	TTTAAACGAGTCCGGGGTTCTATTGTAA	22	Betacoronavirus_Merbecovirus	RVRGS-IVN-ARIEPC	CGAGTCCGGGGTTCT---ATTGTAAAT---GCCCGAATAGAACCCTGT
KT121578.1	TTTAAACGAGTCCGGGGTTCTATTGTAA	22	Betacoronavirus_Merbecovirus	RVRGS-IVN-ARIEPC	CGAGTCCGGGGTTCT---ATTGTAAAT---GCCCGAATAGAACCCTGT
KT121579.1	TTTAAACGAGTCCGGGGTTCTATTGTAA	22	Betacoronavirus_Merbecovirus	RVRGS-IVN-ARIEPC	CGAGTCCGGGGTTCT---ATTGTAAAT---GCCCGAATAGAACCCTGT
KT121580.1	TTTAAACGAGTCCGGGGTTCTATTGTAA	22	Betacoronavirus_Merbecovirus	RVRGS-IVN-ARIEPC	CGAGTCCGGGGTTCT---ATTGTAAAT---GCCCGAATAGAACCCTGT
KT121581.1	TTTAAACGAGTCCGGGGTTCTATTGTAA	22	Betacoronavirus_Merbecovirus	RVRGS-IVN-ARIEPC	CGAGTCCGGGGTTCT---ATTGTAAAT---GCCCGAATAGAACCCTGT
KT156560.1	TTTAAACGAGTCCGGGGTTCTATTGTAA	22	Betacoronavirus_Merbecovirus	RVRGS-IVN-ARIEPC	CGAGTCCGGGGTTCT---ATTGTAAAT---GCCCGAATAGAACCCTGT
KT156561.1	TTTAAACGAGTCCGGGGTTCTATTGTAA	22	Betacoronavirus_Merbecovirus	RVRGS-IVN-ARIEPC	CGAGTCCGGGGTTCT---ATTGTAAAT---GCCCGAATAGAACCCTGT
KT225476.2	TTTAAACGAGTCCGGGGTTCTATTGTAA	22	Betacoronavirus_Merbecovirus	RVRGS-IVN-ARIEPC	CGAGTCCGGGGTTCT---ATTGTAAAT---GCCCGAATAGAACCCTGT
KT326819.1	TTTAAACGAGTCCGGGGTTCTATTGTAA	22	Betacoronavirus_Merbecovirus	RVRGS-IVN-ARIEPC	CGAGTCCGGGGTTCT---ATTGTAAAT---GCCCGAATAGAACCCTGT
KT368824.1	TTTAAACGAGTCCGGGGTTCTATTGTAA	22	Betacoronavirus_Merbecovirus	RVRGS-IVN-ARIEPC	CGAGTCCGGGGTTCT---ATTGTAAAT---GCCCGAATAGAACCCTGT
KT368825.1	TTTAAACGAGTCCGGGGTTCTATTGTAA	22	Betacoronavirus_Merbecovirus	RVRGS-IVN-ARIEPC	CGAGTCCGGGGTTCT---ATTGTAAAT---GCCCGAATAGAACCCTGT
KT368826.1	TTTAAACGAGTCCGGGGTTCTATTGTAA	22	Betacoronavirus_Merbecovirus	RVRGS-IVN-ARIEPC	CGAGTCCGGGGTTCT---ATTGTAAAT---GCCCGAATAGAACCCTGT
KT368827.1	TTTAAACGAGTCCGGGGTTCTATTGTAA	22	Betacoronavirus_Merbecovirus	RVRGS-IVN-ARIEPC	CGAGTCCGGGGTTCT---ATTGTAAAT---GCCCGAATAGAACCCTGT
KT368828.1	TTTAAACGAGTCCGGGGTTCTATTGTAA	22	Betacoronavirus_Merbecovirus	RVRGS-IVN-ARIEPC	CGAGTCCGGGGTTCT---ATTGTAAAT---GCCCGAATAGAACCCTGT
KT368829.1	TTTAAACGAGTCCGGGGTTCTATTGTAA	22	Betacoronavirus_Merbecovirus	RVRGS-IVN-ARIEPC	CGAGTCCGGGGTTCT---ATTGTAAAT---GCCCGAATAGAACCCTGT
KT368830.1	TTTAAACGAGTCCGGGGTTCTATTGTAA	22	Betacoronavirus_Merbecovirus	RVRGS-IVN-ARIEPC	CGAGTCCGGGGTTCT---ATTGTAAAT---GCCCGAATAGAACCCTGT
KT368831.1	TTTAAACGAGTCCGGGGTTCTATTGTAA	22	Betacoronavirus_Merbecovirus	RVRGS-IVN-ARIEPC	CGAGTCCGGGGTTCT---ATTGTAAAT---GCCCGAATAGAACCCTGT
KT368832.1	TTTAAACGAGTCCGGGGTTCTATTGTAA	22	Betacoronavirus_Merbecovirus	RVRGS-IVN-ARIEPC	CGAGTCCGGGGTTCT---ATTGTAAAT---GCCCGAATAGAACCCTGT
KT368833.1	TTTAAACGAGTCCGGGGTTCTATTGTAA	22	Betacoronavirus_Merbecovirus	RVRGS-IVN-ARIEPC	CGAGTCCGGGGTTCT---ATTGTAAAT---GCCCGAATAGAACCCTGT
KT368834.1	TTTAAACGAGTCCGGGGTTCTATTGTAA	22	Betacoronavirus_Merbecovirus	RVRGS-IVN-ARIEPC	CGAGTCCGGGGTTCT---ATTGTAAAT---GCCCGAATAGAACCCTGT
KT368835.1	TTTAAACGAGTCCGGGGTTCTATTGTAA	22	Betacoronavirus_Merbecovirus	RVRGS-IVN-ARIEPC	CGAGTCCGGGGTTCT---ATTGTAAAT---GCCCGAATAGAACCCTGT
KT368836.1	TTTAAACGAGTCCGGGGTTCTATTGTAA	22	Betacoronavirus_Merbecovirus	RVRGS-IVN-ARIEPC	CGAGTCCGGGGTTCT---ATTGTAAAT---GCCCGAATAGAACCCTGT
KT368837.1	TTTAAACGAGTCCGGGGTTCTATTGTAA	22	Betacoronavirus_Merbecovirus	RVRGS-IVN-ARIEPC	CGAGTCCGGGGTTCT---ATTGTAAAT---GCCCGAATAGAACCCTGT
KT368838.1	TTTAAACGAGTCCGGGGTTCTATTGTAA	22	Betacoronavirus_Merbecovirus	RVRGS-IVN-ARIEPC	CGAGTCCGGGGTTCT---ATTGTAAAT---GCCCGAATAGAACCCTGT
KT368839.1	TTTAAACGAGTCCGGGGTTCTATTGTAA	22	Betacoronavirus_Merbecovirus	RVRGS-IVN-ARIEPC	CGAGTCCGGGGTTCT---ATTGTAAAT---GCCCGAATAGAACCCTGT
KT368840.1	TTTAAACGAGTCCGGGGTTCTATTGTAA	22	Betacoronavirus_Merbecovirus	RVRGS-IVN-ARIEPC	CGAGTCCGGGGTTCT---ATTGTAAAT---GCCCGAATAGAACCCTGT
KT368841.1	TTTAAACGAGTCCGGGGTTCTATTGTAA	22	Betacoronavirus_Merbecovirus	RVRGS-IVN-ARIEPC	CGAGTCCGGGGTTCT---ATTGTAAAT---GCCCGAATAGAACCCTGT
KT368842.1	TTTAAACGAGTCCGGGGTTCTATTGTAA	22	Betacoronavirus_Merbecovirus	RVRGS-IVN-ARIEPC	CGAGTCCGGGGTTCT---ATTGTAAAT---GCCCGAATAGAACCCTGT
KT368843.1	TTTAAACGAGTCCGGGGTTCTATTGTAA	22	Betacoronavirus_Merbecovirus	RVRGS-IVN-ARIEPC	CGAGTCCGGGGTTCT---ATTGTAAAT---GCCCGAATAGAACCCTGT
KT368844.1	TTTAAACGAGTCCGGGGTTCTATTGTAA	22	Betacoronavirus_Merbecovirus	RVRGS-IVN-ARIEPC	CGAGTCCGGGGTTCT---ATTGTAAAT---GCCCGAATAGAACCCTGT
KT368845.1	TTTAAACGAGTCCGGGGTTCTATTGTAA	22	Betacoronavirus_Merbecovirus	RVRGS-IVN-ARIEPC	CGAGTCCGGGGTTCT---ATTGTAAAT---GCCCGAATAGAACCCTGT
KT368846.1	TTTAAACGAGTCCGGGGTTCTATTGTAA	22	Betacoronavirus_Merbecovirus	RVRGS-IVN-ARIEPC	CGAGTCCGGGGTTCT---ATTGTAAAT---GCCCGAATAGAACCCTGT
KT368847.1	TTTAAACGAGTCCGGGGTTCTATTGTAA	22	Betacoronavirus_Merbecovirus	RVRGS-IVN-ARIEPC	CGAGTCCGGGGTTCT---ATTGTAAAT---GCCCGAATAGAACCCTGT
KT368848.1	TTTAAACGAGTCCGGGGTTCTATTGTAA	22	Betacoronavirus_Merbecovirus	RVRGS-IVN-ARIEPC	CGAGTCCGGGGTTCT---ATTGTAAAT---GCCCGAATAGAACCCTGT
KT368849.1	TTTAAACGAGTCCGGGGTTCTATTGTAA	22	Betacoronavirus_Merbecovirus	RVRGS-IVN-ARIEPC	CGAGTCCGGGGTTCT---ATTGTAAAT---GCCCGAATAGAACCCTGT
KT368850.1	TTTAAACGAGTCCGGGGTTCTATTGTAA	22	Betacoronavirus_Merbecovirus	RVRGS-IVN-ARIEPC	CGAGTCCGGGGTTCT---ATTGTAAAT---GCCCGAATAGAACCCTGT
KT368851.1	TTTAAACGAGTCCGGGGTTCTATTGTAA	22	Betacoronavirus_Merbecovirus	RVRGS-IVN-ARIEPC	CGAGTCCGGGGTTCT---ATTGTAAAT---GCCCGAATAGAACCCTGT
KT368852.1	TTTAAACGAGTCCGGGGTTCTATTGTAA	22	Betacoronavirus_Merbecovirus	RVRGS-IVN-ARIEPC	CGAGTCCGGGGTTCT---ATTGTAAAT---GCCCGAATAGAACCCTGT
KT368853.1	TTTAAACGAGTCCGGGGTTCTATTGTAA	22	Betacoronavirus_Merbecovirus	RVRGS-IVN-ARIEPC	CGAGTCCGGGGTTCT---ATTGTAAAT---GCCCGAATAGAACCCTGT
KT368854.1	TTTAAACGAGTCCGGGGTTCTATTGTAA	22	Betacoronavirus_Merbecovirus	RVRGS-IVN-ARIEPC	CGAGTCCGGGGTTCT---ATTGTAAAT---GCCCGAATAGAACCCTGT
KT368855.1	TTTAAACGAGTCCGGGGTTCTATTGTAA	22	Betacoronavirus_Merbecovirus	RVRGS-IVN-ARIEPC	CGAGTCCGGGGTTCT---ATTGTAAAT---GCCCGAATAGAACCCTGT
KT368856.1	TTTAAACGAGTCCGGGGTTCTATTGTAA	22	Betacoronavirus_Merbecovirus	RVRGS-IVN-ARIEPC	CGAGTCCGGGGTTCT---ATTGTAAAT---GCCCGAATAGAACCCTGT
KT368857.1	TTTAAACGAGTCCGGGGTTCTATTGTAA	22	Betacoronavirus_Merbecovirus	RVRGS-IVN-ARIEPC	CGAGTCCGGGGTTCT---ATTGTAAAT---GCCCGAATAGAACCCTGT
KT368858.1	TTTAAACGAGTCCGGGGTTCTATTGTAA	22	Betacoronavirus_Merbecovirus	RVRGS-IVN-ARIEPC	CGAGTCCGGGGTTCT---ATTGTAAAT---GCCCGAATAGAACCCTGT
KT368859.1	TTTAAACGAGTCCGGGGTTCTATTGTAA	22	Betacoronavirus_Merbecovirus	RVRGS-IVN-ARIEPC	CGAGTCCGGGGTTCT---ATTGTAAAT---GCCCGAATAGAACCCTGT
KT368860.1	TTTAAACGAGTCCGGGGTTCTATTGTAA	22	Betacoronavirus_Merbecovirus	RVRGS-IVN-ARIEPC	CGAGTCCGGGGTTCT---ATTGTAAAT---GCCCGAATAGAACCCTGT
KT368861.1	TTTAAACGAGTCCGGGGTTCTATTGTAA	22	Betacoronavirus_Merbecovirus	RVRGS-IVN-ARIEPC	CGAGTCCGGGGTTCT---ATTGTAAAT---GCCCGAATAGAACCCTGT
KT368862.1	TTTAAACGAGTCCGGGGTTCTATTGTAA	22	Betacoronavirus_Merbecovirus	RVRGS-IVN-ARIEPC	CGAGTCCGGGGTTCT---ATTGTAAAT---GCCCGAATAGAACCCTGT
KT368863.1	TTTAAACGAGTCCGGGGTTCTATTGTAA	22	Betacoronavirus_Merbecovirus	RVRGS-IVN-ARIEPC	CGAGTCCGGGGTTCT---ATTGTAAAT---GCCCGAATAGAACCCTGT
KT368864.1	TTTAAACGAGTCCGGGGTTCTATTGTAA	22	Betacoronavirus_Merbecovirus	RVRGS-IVN-ARIEPC	CGAGTCCGGGGTTCT---ATTGTAAAT---GCCCGAATAGAACCCTGT
KT368865.1	TTTAAACGAGTCCGGGGTTCTATTGTAA	22	Betacoronavirus_Merbecovirus	RVRGS-IVN-ARIEPC	CGAGTCCGGGGTTCT---ATTGTAAAT---GCCCGAATAGAACCCTGT
KT368866.1	TTTAAACGAGTCCGGGGTTCTATTGTAA	22	Betacoronavirus_Merbecovirus	RVRGS-IVN-ARIEPC	CGAGTCCGGGGTTCT---ATTGTAAAT---GCCCGAATAGAACCCTGT
KT368867.1	TTTAAACGAGTCCGGGGTTCTATTGTAA	22	Betacoronavirus_Merbecovirus	RVRGS-IVN-ARIEPC	CGAGTCCGGGGTTCT---ATTGTAAAT---GCCCGAATAGAACCCTGT
KT368868.1	TTTAAACGAGTCCGGGGTTCTATTGTAA	22	Betacoronavirus_Merbecovirus	RVRGS-IVN-ARIEPC	CGAGTCCGGGGTTCT---ATTGTAAAT---GCCCGAATAGAACCCTGT
KT368869.1	TTTAAACGAGTCCGGGGTTCTATTGTAA	22	Betacoronavirus_Merbecovirus	RVRGS-IVN-ARIEPC	CGAGTCCGGGGTTCT---ATTGTAAAT---GCCCGAATAGAACCCTGT
KT368870.1	TTTAAACGAGTCCGGGGTTCTATTGTAA	22	Betacoronavirus_Merbecovirus	RVRGS-IVN-ARIEPC	CGAGTCCGGGGTTCT---ATTGTAAAT---GCCCGAATAGAACCCTGT
KT368871.1	TTTAAACGAGTCCGGGGTTCTATTGTAA	22	Betacoronavirus_Merbecovirus	RVRGS-IVN-ARIEPC	CGAGTCCGGGGTTCT---ATTGTAAAT---GCCCGAATAGAACCCTGT
KT368872.1	TTTAAACGAGTCCGGGGTTCTATTGTAA	22	Betacoronavirus_Merbecovirus	RVRGS-IVN-ARIEPC	CGAGTCCGGGGTTCT---ATTGTAAAT---GCCCGAATAGAACCCTGT
KT368873.1	TTTAAACGAGTCCGGGGTTCTATTGTAA	22	Betacoronavirus_Merbecovirus	RVRGS-IVN-ARIEPC	CGAGTCCGGGGTTCT---ATTGTAAAT---GCCCGAATAGAACCCTGT
KT368874.1	TTTAAACGAGTCCGGGGTTCTATTGTAA	22	Betacoronavirus_Merbecovirus	RVRGS-IVN-ARIEPC	CGAGTCCGGGGTTCT---ATTGTAAAT---GCCCGAATAGAACCCTGT
KT368875.1	TTTAAACGAGTCCGGGGTTCTATTGTAA	22	Betacoronavirus_Merbecovirus	RVRGS-IVN-ARIEPC	CGAGTCCGGGGTTCT---ATTGTAAAT---GCCCGAATAGAACCCTGT
KT368876.1	TTTAAACGAGTCCGGGGTTCTATTGTAA	22	Betacoronavirus_Merbecovirus	RVRGS-IVN-ARIEPC	CGAGTCCGGGGTTCT---ATTGTAAAT---GCCCGAATAGAACCCTGT
KT368877.1	TTTAAACGAGTCCGGGGTTCTATTGTAA	22	Betacoronavirus_Merbecovirus	RVRGS-IVN-ARIEPC	CGAGTCCGGGGTTCT---ATTGTAAAT---GCCCGAATAGAACCCTGT
KT368878.1	TTTAAACGAGTCCGGGGTTCTATTGTAA	22	Betacoronavirus_Merbecovirus	RVRGS-IVN-ARIEPC	CGAGTCCGGGGTTCT---ATTGTAAAT---GCCCGAATAGAACCCTGT
KT368879.1	TTTAAACGAGTCCGGGGTTCTATTGTAA	22	Betacoronavirus_Merbecovirus	RVRGS-IVN-ARIEPC	CGAGTCCGGGGTTCT---ATTGTAAAT---GCCCGAATAGAACCCTGT
KT368880.1	TTTAAACGAGTCCGGGGTTCTATTGTAA	22	Betacoronavirus_Merbecovirus	RVRGS-IVN-ARIEPC	CGAGTCCGGGGTTCT---ATTGTAAAT---GCCCGAATAGAACCCTGT
KT368881.1	TTTAAACGAGTCCGGGGTTCTATTGTAA	22	Betacoronavirus_Merbecovirus	RVRGS-IVN-ARIEPC	CGAGTCCGGGGTTCT---ATTGTAAAT---GCCCGAATAGAACCCTGT
KT368882.1	TTTAAACGAGTCCGGGGTTCTATTGTAA	22	Betacoronavirus_Merbecovirus	RVRGS-IVN-ARIEPC	CGAGTCCGGGGTTCT---ATTGTAAAT---GCCCGAATAGAACCCTGT
KT368883.1	TTTAAACGAGTCCGGGGTTCTATTGTAA	22	Betacoronavirus_Merbecovirus	RVRGS-IVN-ARIEPC	CGAGTCCGGGGTTCT---ATTGTAAAT---GCCCGAATAGAACCCTGT
KT368884.1	TTTAAACGAGTCCGGGGTTCTATTGTAA	22	Betacoronavirus_Merbecovirus	RVRGS-IVN-ARIEPC	CGAGTCCGGGGTTCT---ATTGTAAAT---GCCCGAATAGAACCCTGT
KT368885.1	TTTAAACGAGTCCGGGGTTCTATTGTAA	22	Betacoronavirus_Merbecovirus	RVRGS-IVN-ARIEPC	CGAGTCCGGGGTTCT---ATTGTAAAT---GCCCGAATAGAACCCTGT
KT368886.1	TTTAAACGAGTCCGGGGTTCTATTGTAA	22	Betacoronavirus_Merbecovirus	RVRGS-IVN-ARIEPC	CGAGTCCGGGGTTCT---ATTGTAAAT---GCCCGAATAGAACCCTGT
KT368887.1	TTTAAACGAGTCCGGGGTTCTATTGTAA	22	Betacoronavirus_Merbecovirus	RVRGS-IVN-ARIEPC	CGAGTCCGGGGTTCT---ATTGTAAAT---GCCCGAATAGAACCCTGT
KT368888.1	TTTAAACGAGTCCGGGGTTCTATTGTAA	22	Betacoronavirus_Merbecovirus	RVRGS-IVN-ARIEPC	CGAGTCCGGGGTTCT---ATTGTAAAT---GCCCGAATAGAACCCTGT
KT368889.1	TTTAAACGAGTCCGGGGTTCTATTGTAA	22	Betacoronavirus_Merbecovirus	RVRGS-IVN-ARIEPC	CGAGTCCGGGGTTCT---ATTGTAAAT---GCCCGAATAGAACCCTGT
KT368890.1	TTTAAACGAGTCCGGGGTTCTATTGTAA	22	Betacoronavirus_Merbecovirus	RVRGS-IVN-ARIEPC	CGAGTCCGGGGTTCT---ATTGTAAAT---GCCCGAATAGAACCCTGT
KT374050.1	TTTAAACGAGTCCGGGGTTCTATTGTAA	22	Betacoronavirus_Merbecovirus	RVRGS-IVN-ARIEPC	CGAGTCCGGGGTTCT---ATTGTAAAT---GCCCGAATAGAACCCTGT
KT374051.1	TTTAAACGAGTCCGGGGTTCTATTGTAA	22	Betacoronavirus_Merbecovirus	RVRGS-IVN-ARIEPC	CGAGTCCGGGGTTCT---ATTGTAAAT---GCCCGAATAGAACCCTGT
KT374052.1	TTTAAACGAGTCCGGGGTTCTATTGTAA	22	Betacoronavirus_Merbecovirus	RVRGS-IVN-ARIEPC	CGAGTCCGGGGTTCT---ATTGTAAAT---GCCCGAATAGAACCCTGT
KT374053.1	TTTAAACGAGTCCGGGGTTCTATTGTAA	22	Betacoronavirus_Merbecovirus	RVRGS-IVN-ARIEPC	CGAGTCCGGGGTTCT---ATTGTAAAT---GCCCGAATAGAACCCTGT
KT374054.1	TTTAAACGAGTCCGGGGTTCTATTGTAA	22	Betacoronavirus_Merbecovirus	RVRGS-IVN-ARIEPC	CGAGTCCGGGGTTCT---ATTGTAAAT---GCCCGAATAGAACCCTGT
KT374055.1	TTTAAACGAGTCCGGGGTTCTATTGTAA	22	Betacoronavirus_Merbecovirus	RVRGS-IVN-ARIEPC	CGAGTCCGGGGTTCT---ATTGTAAAT---GCCCGAATAGAACCCTGT
KT374056.1	TTTAAACGAGTCCGGGGTTCTATTGTAA	22	Betacoronavirus_Merbecovirus	RVRGS-IVN-ARIEPC	CGAGTCCGGGGTTCT---ATTGTAAAT---GCCCGAATAGAACCCTGT
KT374057.1	TTTAAACGAGTCCGGGGTTCTATTGTAA	22	Betacoronavirus_Merbecovirus	RVRGS-IVN-ARIEPC	CGAGTCCGGGGTTCT---ATTGTAAAT---GCCCGAATAGAACCCTGT
KT751244.1	TTTAAACGAGTCCGGGGTTCTATTGTAA	22	Betacoronavirus_Merbecovirus	RVRGS-IVN-ARIEPC	CGAGTCCGGGGTTCT---ATTGTAAAT---GCCCGAATAGAACCCTGT
KT806044.1	TTTAAACGAGTCCGGGGTTCTATTGTAA	22	Betacoronavirus_Merbecovirus	RVRGS-IVN-ARIEPC	CGAGTCCGGGGTTCT---ATTGTAAAT---GCCCGAATAGAACCCTGT
KT806045.1	TTTAAACGAGTCCGGGGTTCTATTGTAA	22	Betacoronavirus_Merbecovirus	RVRGS-IVN-ARIEPC	CGAGTCCGGGGTTCT---ATTGTAAAT---GCCCGAATAGAACCCTGT
KT806046.1	TTTAAACGAGTCCGGGGTTCTATTGTAA	22	Betacoronavirus_Merbecovirus	RVRGS-IVN-ARIEPC	CGAGTCCGGGGTTCT---ATTGTAAAT---GCCCGAATAGAACCCTGT
KT806047.1	TTTAAACGAGTCCGGGGTTCTATTGTAA	22	Betacoronavirus_Merbecovirus	RVRGS-IVN-ARIEPC	CGAGTCCGGGGTTCT---ATTGTAAAT---GCCCGAATAGAACCCTGT
KT806048.1	TTTAAACGAGTCCGGGGTTCTATTGTAA	22	Betacoronavirus_Merbecovirus	RVRGS-IVN-ARIEPC	CGAGTCCGGGGTTCT---ATTGTAAAT---GCCCGAATAGAACCCTGT
KT806049.1	TTTAAACGAGTCCGGGGTTCTATTGTAA	22	Betacoronavirus_Merbecovirus	RVRGS-IVN-ARIEPC	CGAGTCCGGGGTTCT---ATTGTAAAT---GCCCGAATAGAACCCTGT
KT806050.1	TTTAAACGAGTCCGGGGTTCTATTGTAA	22	Betacoronavirus_Merbecovirus	RVRGS-IVN-ARIEPC	CGAGTCCGGGGTTCT---ATTGTAAAT---GCCCGAATAGAACCCTGT
KT806051.1	TTTAAACGAGTCCGGGGTTCTATTGTAA	22	Betacoronavirus_Merbecovirus	RVRGS-IVN-ARIEPC	CGAGTCCGGGGTTCT---ATTGTAAAT---GCCCGAATAGAACCCTGT
KT806052.1	TTTAAACGAGTCCGGGGTTCTATTGTAA	22	Betacoronavirus_Merbecovirus	RVRGS-IVN-ARIEPC	CGAGTCCGGGGTTCT---ATTGTAAAT---GCCCGAATAGAACCCTGT
KT806053.1	TTTAAACGAGTCCGGGGTTCTATTGTAA	22	Betacoronavirus_Merbecovirus	RVRGS-IVN-ARIEPC	CGAGTCCGGGGTTCT---ATTGTAAAT---GCCCGAATAGAACCCTGT
KT806054.1	TTTAAACGAGTCCGGGGTTCTATTGTAA	22	Betacoronavirus_Merbecovirus	RVRGS-IVN-ARIEPC	CGAGTCCGGGGTTCT---ATTGTAAAT---GCCCGAATAGAACCCTGT
KT806055.1	TTTAAACGAGTCCGGGGTTCTATTGTAA	22	Betacoronavirus_Merbecovirus	RVRGS-IVN-ARIEPC	CGAGTCCGGGGTTCT---ATTGTAAAT---GCCCGAATAGAACCCTGT
KT861627.1	TTTAAACGAGTCCGGGGTTCTATTGTAA	22	Betacoronavirus_Merbecovirus	RVRGS-IVN-ARIEPC	CGAGTCCGGGGTTCT---ATTGTAAAT---GCCCGAATAGAACCCTGT
KT861628.1	TTTAAACGAGTCCGGGGTTCTATTGTAA	22	Betacoronavirus_Merbecovirus	RVRGS-IVN-ARIEPC	CGAGTCCGGGGTTCT---ATTGTAAAT---GCCCGAATAGAACCCTGT
KT868865.1	TTTAAACGAGTCCGGGGTTCTATTGTAA	22	Betacoronavirus_Merbecovirus	RVRGS-IVN-ARIEPC	CGAGTCCGGGGTTCT---ATTGTAAAT---GCCCGAATAGAACCCTGT
KT868866.1	TTTAAACGAGTCCGGGGTTCTATTGTAA	22	Betacoronavirus_Merbecovirus	RVRGS-IVN-ARIEPC	CGAGTCCGGGGTTCT---ATTGTAAAT---GCCCGAATAGAACCCTGT
KT868867.1	TTTAAACGAGTCCGGGGTTCTATTGTAA	22	Betacoronavirus_Merbecovirus	RVRGS-IVN-ARIEPC	CGAGTCCGGGGTTCT---ATTGTAAAT---GCCCGAATAGAACCCTGT
KT868868.1	TTTAAACGAGTCCGGGGTTCTATTGTAA	22	Betacoronavirus_Merbecovirus	RVRGS-IVN-ARIEPC	CGAGTCCGGGGTTCT---ATTGTAAAT---GCCCGAATAGAACCCTGT
KT868869.1	TTTAAACGAGTCCGGGGTTCTATTGTAA	22	Betacoronavirus_Merbecovirus	RVRGS-IVN-ARIEPC	CGAGTCCGGGGTTCT---ATTGTAAAT---GCCCGAATAGAACCCTGT
KT868870.1	TTTAAACGAGTCCGGGGTTCTATTGTAA	22	Betacoronavirus_Merbecovirus	RVRGS-IVN-ARIEPC	CGAGTCCGGGGTTCT---ATTGTAAAT---GCCCGAATAGAACCCTGT
KT868871.1	TTTAAACGAGTCCGGGGTTCTATTGTAA	22	Betacoronavirus_Merbecovirus	RVRGS-IVN-ARIEPC	CGAGTCCGGGGTTCT---ATTGTAAAT---GCCCGAATAGAACCCTGT
KT868872.1	TTTAAACGAGTCCGGGGTTCTATTGTAA	22	Betacoronavirus_Merbecovirus	RVRGS-IVN-ARIEPC	CGAGTCCGGGGTTCT---ATTGTAAAT---GCCCGAATAGAACCCTGT
KT868873.1	TTTAAACGAGTCCGGGGTTCTATTGTAA	22	Betacoronavirus_Merbecovirus	RVRGS-IVN-ARIEPC	CGAGTCCGGGGTTCT---ATTGTAAAT---GCCCGAATAGAACCCTGT
KT868874.1	TTTAAACGAGTCCGGGGTTCTATTGTAA	22	Betacoronavirus_Merbecovirus	RVRGS-IVN-ARIEPC	CGAGTCCGGGGTTCT---ATTGTAAAT---GCCCGAATAGAACCCTGT
KT868875.1	TTTAAACGAGTCCGGGGTTCTATTGTAA	22	Betacoronavirus_Merbecovirus	RVRGS-IVN-ARIEPC	CGAGTCCGGGGTTCT---ATTGTAAAT---GCCCGAATAGAACCCTGT
KT868876.1	TTTAAACGAGTCCGGGGTTCTATTGTAA	22	Betacoronavirus_Merbecovirus	RVRGS-IVN-ARIEPC	CGAGTCCGGGGTTCT---ATTGTAAAT---GCCCGAATAGAACCCTGT
KT868877.1	TTTAAACGAGTCCGGGGTTCTATTGTAA	22	Betacoronavirus_Merbecovirus	RVRGS-IVN-ARIEPC	CGAGTCCGGGGTTCT---ATTGTAAAT---GCCCGAATAGAACCCTGT
KT877350.1	TTTAAACGAGTCCGGGGTTCTATTGTAA	22	Betacoronavirus_Merbecovirus	RVRGS-IVN-ARIEPC	CGAGTCCGGGGTTCT---ATTGTAAAT---GCCCGAATAGAACCCTGT
KT877351.1	TTTAAACGAGTCCGGGGTTCTATTGTAA	22	Betacoronavirus_Merbecovirus	RVRGS-IVN-ARIEPC	CGAGTCCGGGGTTCT---ATTGTAAAT---GCCCGAATAGAACCCTGT
KU233362.1	TTTAAACGAGTCCGGGGTTCTATTGTAA	22	Betacoronavirus_Merbecovirus	RVRGS-IVN-ARIEPC	CGAGTCCGGGGTTCT---ATTGTAAAT---GCCCGAATAGAACCCTGT
KU233363.1	TTTAAACGAGTCCGGGGTTCTATTGTAA	22	Betacoronavirus_Merbecovirus	RVRGS-IVN-ARIEPC	CGAGTCCGGGGTTCT---ATTGTAAAT---GCCCGAATAGAACCCTGT
KU233364.1	TTTAAACGAGTCCGGGGTTCTATTGTAA	22	Betacoronavirus_Merbecovirus	RVRGS-IVN-ARIEPC	CGAGTCCGGGGTTCT---ATTGTAAAT---GCCCGAATAGAACCCTGT
KU242423.1	TTTAAACGAGTCCGGGGTTCTATTGTAA	22	Betacoronavirus_Merbecovirus	RVRGS-IVN-ARIEPC	CGAGTCCGGGGTTCT---ATTGTAAAT---GCCCGAATAGAACCCTGT
KU242424.1	TTTAAACGAGTCCGGGGTTCTATTGTAA	22	Betacoronavirus_Merbecovirus	RVRGS-IVN-ARIEPC	CGAGTCCGGGGTTCT---ATTGTAAAT---GCCCGAATAGAACCCTGT
KU308549.1	TTTAAACGAGTCCGGGGTTCTATTGTAA	22	Betacoronavirus_Merbecovirus	RVRGS-IVN-ARIEPC	CGAGTCCGGGGTTCT---ATTGTAAAT---GCCCGAATAGAACCCTGT
KU710264.1	TTTAAACGAGTCCGGGGTTCTATTGTAA	22	Betacoronavirus_Merbecovirus	RVRGS-IVN-ARIEPC	CGAGTCCGGGGTTCT---ATTGTAAAT---GCCCGAATAGAACCCTGT
KU710265.1	TTTAAACGAGTCCGGGGTTCTATTGTAA	22	Betacoronavirus_Merbecovirus	RVRGS-IVN-ARIEPC	CGAGTCCGGGGTTCT---ATTGTAAAT---GCCCGAATAGAACCCTGT
KU740200.1	TTTAAACGAGTCCGGGGTTCTATTGTAA	22	Betacoronavirus_Merbecovirus	RVRGS-IVN-ARIEPC	CGAGTCCGGGGTTCT---ATTGTAAAT---GCCCGAATAGAACCCTGT
KU851859.1	TTTAAACGAGTCCGGGGTTCTATTGTAA	22	Betacoronavirus_Merbecovirus	RVRGS-IVN-ARIEPC	CGAGTCCGGGGTTCT---ATTGTAAAT---GCCCGAATAGAACCCTGT
KU851860.1	TTTAAACGAGTCCGGGGTTCTATTGTAA	22	Betacoronavirus_Merbecovirus	RVRGS-IVN-ARIEPC	CGAGTCCGGGGTTCT---ATTGTAAAT---GCCCGAATAGAACCCTGT
KU851861.1	TTTAAACGAGTCCGGGGTTCTATTGTAA	22	Betacoronavirus_Merbecovirus	RVRGS-IVN-ARIEPC	CGAGTCCGGGGTTCT---ATTGTAAAT---GCCCGAATAGAACCCTGT
KU851862.1	TTTAAACGAGTCCGGGGTTCTATTGTAA	22	Betacoronavirus_Merbecovirus	RVRGS-IVN-ARIEPC	CGAGTCCGGGGTTCT---ATTGTAAAT---GCCCGAATAGAACCCTGT
KU851863.1	TTTAAACGAGTCCGGGGTTCTATTGTAA	22	Betacoronavirus_Merbecovirus	RVRGS-IVN-ARIEPC	CGAGTCCGGGGTTCT---ATTGTAAAT---GCCCGAATAGAACCCTGT
KU851864.1	TTTAAACGAGTCCGGGGTTCTATTGTAA	22	Betacoronavirus_Merbecovirus	RVRGS-IVN-ARIEPC	CGAGTCCGGGGTTCT---ATTGTAAAT---GCCCGAATAGAACCCTGT
KX034093.1	TTTAAACGAGTCCGGGGTTCTATTGTAA	22	Betacoronavirus_Merbecovirus	RVRGS-IVN-ARIEPC	CGAGTCCGGGGTTCT---ATTGTAAAT---GCCCGAATAGAACCCTGT
KX034094.1	TTTAAACGAGTCCGGGGTTCTATTGTAA	22	Betacoronavirus_Merbecovirus	RVRGS-IVN-ARIEPC	CGAGTCCGGGGTTCT---ATTGTAAAT---GCCCGAATAGAACCCTGT
KX034095.1	TTTAAACGAGTCCGGGGTTCTATTGTAA	22	Betacoronavirus_Merbecovirus	RVRGS-IVN-ARIEPC	CGAGTCCGGGGTTCT---ATTGTAAAT---GCCCGAATAGAACCCTGT
KX034096.1	TTTAAACGAGTCCGGGGTTCTATTGTAA	22	Betacoronavirus_Merbecovirus	RVRGS-IVN-ARIEPC	CGAGTCCGGGGTTCT---ATTGTAAAT---GCCCGAATAGAACCCTGT
KX034097.1	TTTAAACGAGTCCGGGGTTCTATTGTAA	22	Betacoronavirus_Merbecovirus	RVRGS-IVN-ARIEPC	CGAGTCCGGGGTTCT---ATTGTAAAT---GCCCGAATAGAACCCTGT
KX034098.1	TTTAAACGAGTCCGGGGTTCTATTGTAA	22	Betacoronavirus_Merbecovirus	RVRGS-IVN-ARIEPC	CGAGTCCGGGGTTCT---ATTGTAAAT---GCCCGAATAGAACCCTGT
KX034099.1	TTTAAACGAGTCCGGGGTTCTATTGTAA	22	Betacoronavirus_Merbecovirus	RVRGS-IVN-ARIEPC	CGAGTCCGGGGTTCT---ATTGTAAAT---GCCCGAATAGAACCCTGT
KX034100.1	TTTAAACGAGTCCGGGGTTCTATTGTAA	22	Betacoronavirus_Merbecovirus	RVRGS-IVN-ARIEPC	CGAGTCCGGGGTTCT---ATTGTAAAT---GCCCGAATAGAACCCTGT
KX108937.1	TTTAAACGAGTCCGGGGTTCTATTGTAA	22	Betacoronavirus_Merbecovirus	RVRGS-IVN-ARIEPC	CGAGTCCGGGGTTCT---ATTGTAAAT---GCCCGAATAGAACCCTGT
KX108938.1	TTTAAACGAGTCCGGGGTTCTATTGTAA	22	Betacoronavirus_Merbecovirus	RVRGS-IVN-ARIEPC	CGAGTCCGGGGTTCT---ATTGTAAAT---GCCCGAATAGAACCCTGT
KX108939.1	TTTAAACGAGTCCGGGGTTCTATTGTAA	22	Betacoronavirus_Merbecovirus	RVRGS-IVN-ARIEPC	CGAGTCCGGGGTTCT---ATTGTAAAT---GCCCGAATAGAACCCTGT
KX108940.1	TTTAAACGAGTCCGGGGTTCTATTGTAA	22	Betacoronavirus_Merbecovirus	RVRGS-IVN-ARIEPC	CGAGTCCGGGGTTCT---ATTGTAAAT---GCCCGAATAGAACCCTGT
KX108941.1	TTTAAACGAGTCCGGGGTTCTATTGTAA	22	Betacoronavirus_Merbecovirus	RVRGS-IVN-ARIEPC	CGAGTCCGGGGTTCT---ATTGTAAAT---GCCCGAATAGAACCCTGT
KX108942.1	TTTAAACGAGTCCGGGGTTCTATTGTAA	22	Betacoronavirus_Merbecovirus	RVRGS-IVN-ARIEPC	CGAGTCCGGGGTTCT---ATTGTAAAT---GCCCGAATAGAACCCTGT
KX108943.1	TTTAAACGAGTCCGGGGTTCTATTGTAA	22	Betacoronavirus_Merbecovirus	RVRGS-IVN-ARIEPC	CGAGTCCGGGGTTCT---ATTGTAAAT---GCCCGAATAGAACCCTGT
KX108944.1	TTTAAACGAGTCCGGGGTTCTATTGTAA	22	Betacoronavirus_Merbecovirus	RVRGS-IVN-ARIEPC	CGAGTCCGGGGTTCT---ATTGTAAAT---GCCCGAATAGAACCCTGT
KX108945.1	TTTAAACGAGTCCGGGGTTCTATTGTAA	22	Betacoronavirus_Merbecovirus	RVRGS-IVN-ARIEPC	CGAGTCCGGGGTTCT---ATTGTAAAT---GCCCGAATAGAACCCTGT
KX108946.1	TTTAAACGAGTCCGGGGTTCTATTGTAA	22	Betacoronavirus_Merbecovirus	RVRGS-IVN-ARIEPC	CGAGTCCGGGGTTCT---ATTGTAAAT---GCCCGAATAGAACCCTGT
KX154684.1	TTTAAACGAGTCCGGGGTTCTATTGTAA	22	Betacoronavirus_Merbecovirus	RVRGS-IVN-ARIEPC	CGAGTCCGGGGTTCT---ATTGTAAAT---GCCCGAATAGAACCCTGT
KX154685.1	TTTAAACGAGTCCGGGGTTCTATTGTAA	22	Betacoronavirus_Merbecovirus	RVRGS-IVN-ARIEPC	CGAGTCCGGGGTTCT---ATTGTAAAT---GCCCGAATAGAACCCTGT
KX154686.1	TTTAAACGAGTCCGGGGTTCTATTGTAA	22	Betacoronavirus_Merbecovirus	RVRGS-IVN-ARIEPC	CGAGTCCGGGGTTCT---ATTGTAAAT---GCCCGAATAGAACCCTGT
KX154687.1	TTTAAACGAGTCCGGGGTTCTATTGTAA	22	Betacoronavirus_Merbecovirus	RVRGS-IVN-ARIEPC	CGAGTCCGGGGTTCT---ATTGTAAAT---GCCCGAATAGAACCCTGT
KX154688.1	TTTAAACGAGTCCGGGGTTCTATTGTAA	22	Betacoronavirus_Merbecovirus	RVRGS-IVN-ARIEPC	CGAGTCCGGGGTTCT---ATTGTAAAT---GCCCGAATAGAACCCTGT
KX154689.1	TTTAAACGAGTCCGGGGTTCTATTGTAA	22	Betacoronavirus_Merbecovirus	RVRGS-IVN-ARIEPC	CGAGTCCGGGGTTCT---ATTGTAAAT---GCCCGAATAGAACCCTGT
KX154690.1	TTTAAACGAGTCCGGGGTTCTATTGTAA	22	Betacoronavirus_Merbecovirus	RVRGS-IVN-ARIEPC	CGAGTCCGGGGTTCT---ATTGTAAAT---GCCCGAATAGAACCCTGT
KX154691.1	TTTAAACGAGTCCGGGGTTCTATTGTAA	22	Betacoronavirus_Merbecovirus	RVRGS-IVN-ARIEPC	CGAGTCCGGGGTTCT---ATTGTAAAT---GCCCGAATAGAACCCTGT
KX154692.1	TTTAAACGAGTCCGGGGTTCTATTGTAA	22	Betacoronavirus_Merbecovirus	RVRGS-IVN-ARIEPC	CGAGTCCGGGGTTCT---ATTGTAAAT---GCCCGAATAGAACCCTGT
KX154693.1	TTTAAACGAGTCCGGGGTTCTATTGTAA	22	Betacoronavirus_Merbecovirus	RVRGS-IVN-ARIEPC	CGAGTCCGGGGTTCT---ATTGTAAAT---GCCCGAATAGAACCCTGT
KX154694.1	TTTAAACGAGTCCGGGGTTCTATTGTAA	22	Betacoronavirus_Merbecovirus	RVRGS-IVN-ARIEPC	CGAGTCCGGGGTTCT---ATTGTAAAT---GCCCGAATAGAACCCTGT
KX442564.1	TTTAAACGAGTCCGGGGTTCTATTGTAA	22	Betacoronavirus_Merbecovirus	RVRGS-IVN-ARIEPC	CGAGTCCGGGGTTCT---ATTGTAAAT---GCCCGAATAGAACCCTGT
KX442565.1	TTTAAACGAGTCCGGGGTTCTATTGTAA	22	Betacoronavirus_Merbecovirus	RVRGS-IVN-ARIEPC	CGAGTCCGGGGTTCT---ATTGTAAAT---GCCCGAATAGAACCCTGT
KY581684.1	TTTAAACGAGTCCGGGGTTCTATTGTAA	22	Betacoronavirus_Merbecovirus	RVRGS-IVN-ARIEPC	CGAGTCCGGGGTTCT---ATTGTAAAT---GCCCGAATAGAACCCTGT
KY581685.1	TTTAAACGAGTCCGGGGTTCTATTGTAA	22	Betacoronavirus_Merbecovirus	RVRGS-IVN-ARIEPC	CGAGTCCGGGGTTCT---ATTGTAAAT---GCCCGAATAGAACCCTGT
KY581686.1	TTTAAACGAGTCCGGGGTTCTATTGTAA	22	Betacoronavirus_Merbecovirus	RVRGS-IVN-ARIEPC	CGAGTCCGGGGTTCT---ATTGTAAAT---GCCCGAATAGAACCCTGT
KY581687.1	TTTAAACGAGTCCGGGGTTCTATTGTAA	22	Betacoronavirus_Merbecovirus	RVRGS-IVN-ARIEPC	CGAGTCCGGGGTTCT---ATTGTAAAT---GCCCGAATAGAACCCTGT
KY581688.1	TTTAAACGAGTCCGGGGTTCTATTGTAA	22	Betacoronavirus_Merbecovirus	RVRGS-IVN-ARIEPC	CGAGTCCGGGGTTCT---ATTGTAAAT---GCCCGAATAGAACCCTGT
KY581689.1	TTTAAACGAGTCCGGGGTTCTATTGTAA	22	Betacoronavirus_Merbecovirus	RVRGS-IVN-ARIEPC	CGAGTCCGGGGTTCT---ATTGTAAAT---GCCCGAATAGAACCCTGT
KY581690.1	TTTAAACGAGTCCGGGGTTCTATTGTAA	22	Betacoronavirus_Merbecovirus	RVRGS-IVN-ARIEPC	CGAGTCCGGGGTTCT---ATTGTAAAT---GCCCGAATAGAACCCTGT
KY581691.1	TTTAAACGAGTCCGGGGTTCTATTGTAA	22	Betacoronavirus_Merbecovirus	RVRGS-IVN-ARIEPC	CGAGTCCGGGGTTCT---ATTGTAAAT---GCCCGAATAGAACCCTGT
KY581692.1	TTTAAACGAGTCCGGGGTTCTATTGTAA	22	Betacoronavirus_Merbecovirus	RVRGS-IVN-ARIEPC	CGAGTCCGGGGTTCT---ATTGTAAAT---GCCCGAATAGAACCCTGT
KY581693.1	TTTAAACGAGTCCGGGGTTCTATTGTAA	22	Betacoronavirus_Merbecovirus	RVRGS-IVN-ARIEPC	CGAGTCCGGGGTTCT---ATTGTAAAT---GCCCGAATAGAACCCTGT
KY581694.1	TTTAAACGAGTCCGGGGTTCTATTGTAA	22	Betacoronavirus_Merbecovirus	RVRGS-IVN-ARIEPC	CGAGTCCGGGGTTCT---ATTGTAAAT---GCCCGAATAGAACCCTGT
KY581695.1	TTTAAACGAGTCCGGGGTTCTATTGTAA	22	Betacoronavirus_Merbecovirus	RVRGS-IVN-ARIEPC	CGAGTCCGGGGTTCT---ATTGTAAAT---GCCCGAATAGAACCCTGT
KY581696.1	TTTAAACGAGTCCGGGGTTCTATTGTAA	22	Betacoronavirus_Merbecovirus	RVRGS-IVN-ARIEPC	CGAGTCCGGGGTTCT---ATTGTAAAT---GCCCGAATAGAACCCTGT
KY581697.1	TTTAAACGAGTCCGGGGTTCTATTGTAA	22	Betacoronavirus_Merbecovirus	RVRGS-IVN-ARIEPC	CGAGTCCGGGGTTCT---ATTGTAAAT---GCCCGAATAGAACCCTGT
KY581698.1	TTTAAACGAGTCCGGGGTTCTATTGTAA	22	Betacoronavirus_Merbecovirus	RVRGS-IVN-ARIEPC	CGAGTCCGGGGTTCT---ATTGTAAAT---GCCCGAATAGAACCCTGT
KY581699.1	TTTAAACGAGTCCGGGGTTCTATTGTAA	22	Betacoronavirus_Merbecovirus	RVRGS-IVN-ARIEPC	CGAGTCCGGGGTTCT---ATTGTAAAT---GCCCGAATAGAACCCTGT
KY581700.1	TTTAAACGAGTCCGGGGTTCTATTGTAA	22	Betacoronavirus_Merbecovirus	RVRGS-IVN-ARIEPC	CGAGTCCGGGGTTCT---ATTGTAAAT---GCCCGAATAGAACCCTGT
KY673148.1	TTTAAACGAGTCCGGGGTTCTATTGTAA	22	Betacoronavirus_Merbecovirus	RVRGS-IVN-ARIEPC	CGAGTCCGGGGTTCT---ATTGTAAAT---GCCCGAATAGAACCCTGT
KY673149.1	TTTAAACGAGTCCGGGGTTCTATTGTAA	22	Betacoronavirus_Merbecovirus	RVRGS-IVN-ARIEPC	CGAGTCCGGGGTTCT---ATTGTAAAT---GCCCGAATAGAACCCTGT
KY688118.1	TTTAAACGAGTCCGGGGTTCTATTGTAA	22	Betacoronavirus_Merbecovirus	RVRGS-IVN-ARIEPC	CGAGTCCGGGGTTCT---ATTGTAAAT---GCCCGAATAGAACCCTGT
KY688119.1	TTTAAACGAGTCCGGGGTTCTATTGTAA	22	Betacoronavirus_Merbecovirus	RVRGS-IVN-ARIEPC	CGAGTCCGGGGTTCT---ATTGTAAAT---GCCCGAATAGAACCCTGT
KY688120.1	TTTAAACGAGTCCGGGGTTCTATTGTAA	22	Betacoronavirus_Merbecovirus	RVRGS-IVN-ARIEPC	CGAGTCCGGGGTTCT---ATTGTAAAT---GCCCGAATAGAACCCTGT
KY688121.1	TTTAAACGAGTCCGGGGTTCTATTGTAA	22	Betacoronavirus_Merbecovirus	RVRGS-IVN-ARIEPC	CGAGTCCGGGGTTCT---ATTGTAAAT---GCCCGAATAGAACCCTGT
KY688122.1	TTTAAACGAGTCCGGGGTTCTATTGTAA	22	Betacoronavirus_Merbecovirus	RVRGS-IVN-ARIEPC	CGAGTCCGGGGTTCT---ATTGTAAAT---GCCCGAATAGAACCCTGT
KY688123.1	TTTAAACGAGTCCGGGGTTCTATTGTAA	22	Betacoronavirus_Merbecovirus	RVRGS-IVN-ARIEPC	CGAGTCCGGGGTTCT---ATTGTAAAT---GCCCGAATAGAACCCTGT
KY688124.1	TTTAAACGAGTCCGGGGTTCTATTGTAA	22	Betacoronavirus_Merbecovirus	RVRGS-IVN-ARIEPC	CGAGTCCGGGGTTCT---ATTGTAAAT---GCCCGAATAGAACCCTGT
KY689142.1	TTTAAACGAGTCCGGGGTTCTATTGTAA	22	Betacoronavirus_Merbecovirus	RVRGS-IVN-ARIEPC	CGAGTCCGGGGTTCT---ATTGTAAAT---GCCCGAATAGAACCCTGT
LP963762.1	TTTAAACGAGTCCGGGGTTCTATTGTAA	22	Betacoronavirus_Merbecovirus	RVRGS-IVN-ARIEPC	CGAGTCCGGGGTTCT---ATTGTAAAT---GCCCGAATAGAACCCTGT
MF000457.1	TTTAAACGAGTCCGGGGTTCTATTGTAA	22	Betacoronavirus_Merbecovirus	RVRGS-IVN-ARIEPC	CGAGTCCGGGGTTCT---ATTGTAAAT---GCCCGAATAGAACCCTGT
MF000458.1	TTTAAACGAGTCCGGGGTTCTATTGTAA	22	Betacoronavirus_Merbecovirus	RVRGS-IVN-ARIEPC	CGAGTCCGGGGTTCT---ATTGTAAAT---GCCCGAATAGAACCCTGT
MF000459.1	TTTAAACGAGTCCGGGGTTCTATTGTAA	22	Betacoronavirus_Merbecovirus	RVRGS-IVN-ARIEPC	CGAGTCCGGGGTTCT---ATTGTAAAT---GCCCGAATAGAACCCTGT
MF000460.1	TTTAAACGAGTCCGGGGTTCTATTGTAA	22	Betacoronavirus_Merbecovirus	RVRGS-IVN-ARIEPC	CGAGTCCGGGGTTCT---ATTGTAAAT---GCCCGAATAGAACCCTGT
MF593268.1	TTTAAACGAGTCCGGGGTTCTATTGTAA	22	Betacoronavirus_Merbecovirus	RVRGS-IVN-ARIEPC	CGAGTCCGGGGTTCT---ATTGTAAAT---GCCCGAATAGAACCCTGT
MF598594.1	TTTAAACGAGTCCGGGGTTCTATTGTAA	22	Betacoronavirus_Merbecovirus	RVRGS-IVN-ARIEPC	CGAGTCCGGGGTTCT---ATTGTAAAT---GCCCGAATAGAACCCTGT
MF598595.1	TTTAAACGAGTCCGGGGTTCTATTGTAA	22	Betacoronavirus_Merbecovirus	RVRGS-IVN-ARIEPC	CGAGTCCGGGGTTCT---ATTGTAAAT---GCCCGAATAGAACCCTGT
MF598596.1	TTTAAACGAGTCCGGGGTTCTATTGTAA	22	Betacoronavirus_Merbecovirus	RVRGS-IVN-ARIEPC	CGAGTCCGGGGTTCT---ATTGTAAAT---GCCCGAATAGAACCCTGT
MF598597.1	TTTAAACGAGTCCGGGGTTCTATTGTAA	22	Betacoronavirus_Merbecovirus	RVRGS-IVN-ARIEPC	CGAGTCCGGGGTTCT---ATTGTAAAT---GCCCGAATAGAACCCTGT
MF598598.1	TTTAAACGAGTCCGGGGTTCTATTGTAA	22	Betacoronavirus_Merbecovirus	RVRGS-IVN-ARIEPC	CGAGTCCGGGGTTCT---ATTGTAAAT---GCCCGAATAGAACCCTGT
MF598599.1	TTTAAACGAGTCCGGGGTTCTATTGTAA	22	Betacoronavirus_Merbecovirus	RVRGS-IVN-ARIEPC	CGAGTCCGGGGTTCT---ATTGTAAAT---GCCCGAATAGAACCCTGT
MF598600.1	TTTAAACGAGTCCGGGGTTCTATTGTAA	22	Betacoronavirus_Merbecovirus	RVRGS-IVN-ARIEPC	CGAGTCCGGGGTTCT---ATTGTAAAT---GCCCGAATAGAACCCTGT
MF598601.1	TTTAAACGAGTCCGGGGTTCTATTGTAA	22	Betacoronavirus_Merbecovirus	RVRGS-IVN-ARIEPC	CGAGTCCGGGGTTCT---ATTGTAAAT---GCCCGAATAGAACCCTGT
MF598602.1	TTTAAACGAGTCCGGGGTTCTATTGTAA	22	Betacoronavirus_Merbecovirus	RVRGS-IVN-ARIEPC	CGAGTCCGGGGTTCT---ATTGTAAAT---GCCCGAATAGAACCCTGT
MF598603.1	TTTAAACGAGTCCGGGGTTCTATTGTAA	22	Betacoronavirus_Merbecovirus	RVRGS-IVN-ARIEPC	CGAGTCCGGGGTTCT---ATTGTAAAT---GCCCGAATAGAACCCTGT
MF598604.1	TTTAAACGAGTCCGGGGTTCTATTGTAA	22	Betacoronavirus_Merbecovirus	RVRGS-IVN-ARIEPC	CGAGTCCGGGGTTCT---ATTGTAAAT---GCCCGAATAGAACCCTGT
MF598605.1	TTTAAACGAGTCCGGGGTTCTATTGTAA	22	Betacoronavirus_Merbecovirus	RVRGS-IVN-ARIEPC	CGAGTCCGGGGTTCT---ATTGTAAAT---GCCCGAATAGAACCCTGT
MF598606.1	TTTAAACGAGTCCGGGGTTCTATTGTAA	22	Betacoronavirus_Merbecovirus	RVRGS-IVN-ARIEPC	CGAGTCCGGGGTTCT---ATTGTAAAT---GCCCGAATAGAACCCTGT
MF598607.1	TTTAAACGAGTCCGGGGTTCTATTGTAA	22	Betacoronavirus_Merbecovirus	RVRGS-IVN-ARIEPC	CGAGTCCGGGGTTCT---ATTGTAAAT---GCCCGAATAGAACCCTGT
MF598608.1	TTTAAACGAGTCCGGGGTTCTATTGTAA	22	Betacoronavirus_Merbecovirus	RVRGS-IVN-ARIEPC	CGAGTCCGGGGTTCT---ATTGTAAAT---GCCCGAATAGAACCCTGT
MF598609.1	TTTAAACGAGTCCGGGGTTCTATTGTAA	22	Betacoronavirus_Merbecovirus	RVRGS-IVN-ARIEPC	CGAGTCCGGGGTTCT---ATTGTAAAT---GCCCGAATAGAACCCTGT
MF598610.1	TTTAAACGAGTCCGGGGTTCTATTGTAA	22	Betacoronavirus_Merbecovirus	RVRGS-IVN-ARIEPC	CGAGTCCGGGGTTCT---ATTGTAAAT---GCCCGAATAGAACCCTGT
MF598611.1	TTTAAACGAGTCCGGGGTTCTATTGTAA	22	Betacoronavirus_Merbecovirus	RVRGS-IVN-ARIEPC	CGAGTCCGGGGTTCT---ATTGTAAAT---GCCCGAATAGAACCCTGT
MF598612.1	TTTAAACGAGTCCGGGGTTCTATTGTAA	22	Betacoronavirus_Merbecovirus	RVRGS-IVN-ARIEPC	CGAGTCCGGGGTTCT---ATTGTAAAT---GCCCGAATAGAACCCTGT
MF598613.1	TTTAAACGAGTCCGGGGTTCTATTGTAA	22	Betacoronavirus_Merbecovirus	RVRGS-IVN-ARIEPC	CGAGTCCGGGGTTCT---ATTGTAAAT---GCCCGAATAGAACCCTGT
MF598614.1	TTTAAACGAGTCCGGGGTTCTATTGTAA	22	Betacoronavirus_Merbecovirus	RVRGS-IVN-ARIEPC	CGAGTCCGGGGTTCT---ATTGTAAAT---GCCCGAATAGAACCCTGT
MF598615.1	TTTAAACGAGTCCGGGGTTCTATTGTAA	22	Betacoronavirus_Merbecovirus	RVRGS-IVN-ARIEPC	CGAGTCCGGGGTTCT---ATTGTAAAT---GCCCGAATAGAACCCTGT
MF598616.1	TTTAAACGAGTCCGGGGTTCTATTGTAA	22	Betacoronavirus_Merbecovirus	RVRGS-IVN-ARIEPC	CGAGTCCGGGGTTCT---ATTGTAAAT---GCCCGAATAGAACCCTGT
MF598617.1	TTTAAACGAGTCCGGGGTTCTATTGTAA	22	Betacoronavirus_Merbecovirus	RVRGS-IVN-ARIEPC	CGAGTCCGGGGTTCT---ATTGTAAAT---GCCCGAATAGAACCCTGT
MF598618.1	TTTAAACGAGTCCGGGGTTCTATTGTAA	22	Betacoronavirus_Merbecovirus	RVRGS-IVN-ARIEPC	CGAGTCCGGGGTTCT---ATTGTAAAT---GCCCGAATAGAACCCTGT
MF598619.1	TTTAAACGAGTCCGGGGTTCTATTGTAA	22	Betacoronavirus_Merbecovirus	RVRGS-IVN-ARIEPC	CGAGTCCGGGGTTCT---ATTGTAAAT---GCCCGAATAGAACCCTGT
MF598620.1	TTTAAACGAGTCCGGGGTTCTATTGTAA	22	Betacoronavirus_Merbecovirus	RVRGS-IVN-ARIEPC	CGAGTCCGGGGTTCT---ATTGTAAAT---GCCCGAATAGAACCCTGT
MF598621.1	TTTAAACGAGTCCGGGGTTCTATTGTAA	22	Betacoronavirus_Merbecovirus	RVRGS-IVN-ARIEPC	CGAGTCCGGGGTTCT---ATTGTAAAT---GCCCGAATAGAACCCTGT
MF598622.1	TTTAAACGAGTCCGGGGTTCTATTGTAA	22	Betacoronavirus_Merbecovirus	RVRGS-IVN-ARIEPC	CGAGTCCGGGGTTCT---ATTGTAAAT---GCCCGAATAGAACCCTGT
MF598623.1	TTTAAACGAGTCCGGGGTTCTATTGTAA	22	Betacoronavirus_Merbecovirus	RVRGS-IVN-ARIEPC	CGAGTCCGGGGTTCT---ATTGTAAAT---GCCCGAATAGAACCCTGT
MF598624.1	TTTAAACGAGTCCGGGGTTCTATTGTAA	22	Betacoronavirus_Merbecovirus	RVRGS-IVN-ARIEPC	CGAGTCCGGGGTTCT---ATTGTAAAT---GCCCGAATAGAACCCTGT
MF598625.1	TTTAAACGAGTCCGGGGTTCTATTGTAA	22	Betacoronavirus_Merbecovirus	RVRGS-IVN-ARIEPC	CGAGTCCGGGGTTCT---ATTGTAAAT---GCCCGAATAGAACCCTGT
MF598626.1	TTTAAACGAGTCCGGGGTTCTATTGTAA	22	Betacoronavirus_Merbecovirus	RVRGS-IVN-ARIEPC	CGAGTCCGGGGTTCT---ATTGTAAAT---GCCCGAATAGAACCCTGT
MF598627.1	TTTAAACGAGTCCGGGGTTCTATTGTAA	22	Betacoronavirus_Merbecovirus	RVRGS-IVN-ARIEPC	CGAGTCCGGGGTTCT---ATTGTAAAT---GCCCGAATAGAACCCTGT
MF598628.1	TTTAAACGAGTCCGGGGTTCTATTGTAA	22	Betacoronavirus_Merbecovirus	RVRGS-IVN-ARIEPC	CGAGTCCGGGGTTCT---ATTGTAAAT---GCCCGAATAGAACCCTGT
[truncated: 2,906 more rows]
